# Supplementary material for: Time-Resolved Secondary Metabolite Profiling of Seeded and Seedless Ougan at Commercial Harvest Maturity
Source: Curr Issues Mol Biol. 2026 Jun 5;48(6):596. doi: 10.3390/cimb48060596 (PMC13298043; doi:10.3390/cimb48060596)
Supplement: Supplementary file 1 [file cimb-48-00596-s001.zip › Table S1.xlsx]

## Sheet: Sheet1
Table S1. Metabolite profiles of peel, pulp, segment membrane, and seeds of seeded (SP, SF, SM, SS) and seedless (NP, NF, NM) ougan plants at maturity. Values represent relative metabolite abundance.
No.	Compounds	Class I	Class II	Level	SP	SF	SM	SS	NP	NF	NM
1	(-)-olivil-4'-O-bate-D-glucopyranoside	Lignans and Coumarins	Lignans	3	25688.4	5256.66	111324	14662.4	38812.8	9	29115.3
2	(1'R,3R,5R,8'S)-Dihydrophaseic acid-O-β-D-glucoside	Phenolic acids	Phenolic acids	1	56269.4	31673.6	32986.5	10131.9	70089.1	37564.3	30656.9
3	(1S,12S,14R)-4-methyl-11-oxa-4-azatetracyclo[8.6.1.01,12.06,17]heptadeca-6(17),7,9,15-tetraen-14-ol	Alkaloids	Alkaloids	1	2.19476e+06	1.65585e+06	1.21675e+06	1.93859e+06	1.54055e+06	1.55159e+06	713555
4	(2E)-3-[4-(β-D-glucopyranoside)-phenylacrylic]-acid	Phenolic acids	Phenolic acids	2	46122.2	11228.8	27737.4	47142.1	61842.8	19901.3	29340.9
5	(2s)-4,8,10-trihydroxy-2-methoxy-1h,2h-furo[3,2-a]xanthen-11-one	Flavonoids	Other Flavonoids	2	4.44426e+06	78961.2	92231.4	34105.3	4.09365e+06	48685.9	101812
6	(2S)-5,7-dimethoxy-3',4'-methylenedioxyflavanone	Flavonoids	Other Flavonoids	2	755129	6572.75	29523.6	9	769903	7595.02	40501.7
7	(2S,4R)-4-(Beta-D-Glucopyranosyloxy)-2-Pentanol	Others	Others	2	293118	14599.1	66023.2	48524.8	355671	8893.03	80189.8
8	(6R,9R)-3-Oxo-α-ionol-β-D-malonyl-glucoside	Terpenoids	Sesquiterpenoids	3	7005930	2.01832e+06	2.56405e+07	428395	12137070	2.95494e+06	2.99092e+07
9	(7R,8S)-9-acetyl-dehydrodiconiferyl alcohol	Lignans and Coumarins	Lignans	3	16304	7503.23	184928	15217.5	87505	9	244052
10	(E)-N-(Isoferuloyl)-Glutamic Acid	Alkaloids	Phenolamine	3	170005	65312.5	64186.5	237591	580005	36036.5	123665
11	(E)-N5-(1-Carboxy-2-((3-(4-hydroxy-3,5-dimethoxyphenyl)allyl)thio)ethyl)glutamine	Alkaloids	Alkaloids	1	29735.6	2738200	845005	107872	20661.9	1530005	492505
12	(E)-S-(3-(4-Hydroxy-3,5-dimethoxyphenyl)allyl)cysteine	Alkaloids	Alkaloids	1	389741	2.39153e+07	6.80914e+06	1.34166e+06	223928	1.65921e+07	3.4123e+06
13	(R)-Columbianetin	Lignans and Coumarins	Coumarins	1	3.62874e+06	44268.1	95740.8	27129.8	4.35676e+06	30728.7	257479
14	(S)-2-Amino-5-(((S)-1-Carboxy-2-Phenylethyl)Amino)-5-Oxopentanoic acid	Alkaloids	Alkaloids	1	323437	813141	708689	171801	189130	739082	325853
15	(S)-2-Phenyloxirane	Phenolic acids	Phenolic acids	1	9	7.99724e+06	6.26651e+06	1.42203e+06	9	1.0993e+07	6.71051e+06
16	(S)-3-(2-oxopropyl)-3-hydroxyindolin-2-one	Alkaloids	Plumerane	2	292393	392505	376440	568631	259248	236636	520005
17	(S)-Peucedanol	Lignans and Coumarins	Coumarins	3	59536.1	252746	525030	90347.7	121179	205401	640678
18	(Z)-3,8-Dihydro 6,6·;7,3'a-diligustilide	Others	Others	1	18737	25151.9	37668.4	24295.8	27391	27371.2	27397.8
19	(Z)-3-Ethylidene-7-hydroxy-6-methoxyphthalide	Others	Others	2	82509.2	9	47180.4	513332	9	9	101719
20	[(1R,2S)-1-(1,3-benzodioxol-5-yl)-2-methyl-3-oxobutyl]4-hydroxy-3-methoxybenzoate	Lignans and Coumarins	Lignans	1	7.27322e+06	154912	355986	95947.1	6.88683e+06	78556.3	376207
21	1-((Pentanoyl)phloroglucinyl]-β-D-glucopyranoside	Others	Others	2	145161	109697	296090	11555	164847	78356.2	232300
22	1-(4-Methoxyphenyl)-1-propanol	Phenolic acids	Phenolic acids	3	107306	108347	124164	133431	175251	89892.9	204182
23	1,2,3,14,20,22,25-Heptahydroxycholest-7-en-6-one (Integristerone A)	Steroids	Steroid	2	44758.8	7371.82	5633.15	678.272	26455.1	5632.66	5785.12
24	1,2,3,6,7-Pentamethoxyxanthone	Flavonoids	Other Flavonoids	3	1.86181e+06	28926.9	89491.7	17713.1	2.47777e+06	16448.9	109851
25	1,2,3,7-Tetramethoxyxanthone	Flavonoids	Other Flavonoids	2	168612	3278.82	8536.2	1036.26	182962	3778.68	5166.42
26	1,2,4,5-tetrahydroxy-7-(hydroxymethyl)anthracene-9,10-dione	Flavonoids	Other Flavonoids	2	121936	66780.2	105475	10005	54984.7	50099.1	109906
27	1,3,5-Trihydroxy-10-methylacridin-9-one	Alkaloids	Alkaloids	3	52712.5	1078.73	1079.23	17261.3	164500	541.228	1169.5
28	1,3,5-Trihydroxy-4-methoxy-10h-acridin-9-one	Alkaloids	Alkaloids	1	644046	15215.5	4668.17	4305.19	364099	7596.21	5005
29	1,3,8-Trihydroxy-10-methylacridin-9-one	Alkaloids	Alkaloids	1	52712.5	1078.73	1079.23	17261.3	164500	541.228	1169.5
30	1,3-O-Dicaffeoylquinic Acid (Cynarin)	Phenolic acids	Phenolic acids	3	340128	28744.3	9	12275.1	1.37812e+06	16528.9	19939.4
31	1,4,8-Trihydroxynaphthalene-1-O-glucoside	Quinones	Quinones	3	144590	210622	1.17663e+06	54463.1	215335	288021	1.22278e+06
32	1,4-Benzodioxin-6-propanol	Others	Alcohol compounds	1	2.78951e+06	2.40894e+06	6.22201e+06	262353	3.373e+06	1.68491e+06	5.85729e+06
33	1,4-Benzoquinone	Quinones	Quinones	3	2.43598e+06	1.05548e+06	1.20392e+06	975743	2.45254e+06	1942505	1.02085e+06
34	1,4-O-dicaffeoyl-3-O-maloyl-quinic acid	Phenolic acids	Phenolic acids	2	102151	295784	462017	6146.05	196689	539487	1.05988e+06
35	1,5-Dihydroxy-3-methoxy-10-methylacridin-9-one	Alkaloids	Alkaloids	1	170707	1225.45	614.666	39488.4	267501	3610.91	2200.2
36	1,5-O-dicaffeoyl-3-O-maloyl-quinic acid	Phenolic acids	Phenolic acids	2	1.57284e+06	369424	2.10114e+06	16616.6	1.97962e+06	786176	3.10541e+06
37	1,7-Dihydroxy-2,3-dimethoxyxanthone	Flavonoids	Other Flavonoids	3	885845	5391.88	32737.8	2442.66	251416	8337.7	34708.6
38	10-Formyltetrahydrofolic Acid	Alkaloids	Alkaloids	1	3.5618e+06	3.04443e+06	2.67684e+06	6.16406e+06	6.38657e+06	3.04996e+06	2.11887e+06
39	10-hydroxyaloin A	Quinones	Anthraquinone	2	62505	10005	52505	10425.2	35005	10005	30005
40	11-methoxy viburtinal	Terpenoids	Monoterpenoids	3	6.02926e+06	1.7814e+06	2.30951e+06	555060	5.09365e+06	1.66881e+06	4.09122e+06
41	12-Hydroxyevodol	Steroids	Steroid	3	29257.9	27158.3	55636.1	44283.4	32801.1	13857.5	40508.3
42	16-oxo-21β,24-dihydroxyserrat-14-en-3α-yl acetate	Terpenoids	Terpene	2	1.2705e+06	23037.5	115610	39385.7	1.19091e+06	61105.1	218217
43	18-Demethylparaensidimerin C	Alkaloids	Alkaloids	2	1.29016e+06	1477505	1.16284e+06	2.5694e+06	1.42036e+06	673420	1.32963e+06
44	1-Hexanol arabinosylglucoside	Others	Others	3	6187.62	22400.3	504685	75158.3	10507.3	8516.84	373806
45	1-Methyl-1,2,3,4-tetrahydro-β-carboline-3-carboxylic acid	Alkaloids	Alkaloids	2	23464.5	274694	80455.7	52195.6	38175.4	281552	117308
46	1-Methylhistamine	Alkaloids	Alkaloids	3	10833.8	19795.8	9254.8	19288.4	9540.27	9807.88	11204.5
47	1-O-(3,4,5-Trimethoxybenzoyl)-B-D-Glucopyranoside	Phenolic acids	Phenolic acids	2	2.34811e+06	395558	1.44298e+06	4.05767e+06	3.05702e+06	601732	1.79757e+06
48	1-O-(3,4-Dihydroxy-5-methoxy-benzoyl)-glucoside	Phenolic acids	Phenolic acids	3	33435.4	12540.1	20672.7	9	46034.3	16190.5	51424.1
49	1-O-Caffeoyl-(6-O-glucosyl)-β-D-glucose	Phenolic acids	Phenolic acids	2	277000	51195.7	302218	40608	196145	65338.6	148747
50	1-O-Caffeoylglycerol	Phenolic acids	Phenolic acids	3	120518	7689.76	19263.9	31702.3	155198	9620.77	6171.08
51	1-O-Caffeoyl-β-D-glucose	Phenolic acids	Phenolic acids	1	934611	1.10118e+06	2.59977e+06	3.85849e+06	626104	1.33563e+06	2.45245e+06
52	1-O-Caffeoyl-β-D-xylose	Phenolic acids	Phenolic acids	3	19846.7	16525.4	83764.4	14946.9	112004	21823.3	129914
53	1-O-Feruloyllysine	Alkaloids	Phenolamine	2	300418	22549.5	72634.5	54478.7	223818	13337	68004.9
54	1-O-Feruloylquinic acid	Phenolic acids	Phenolic acids	2	4.2316e+06	367081	597505	255638	6.76393e+06	620759	792219
55	1-O-Galloyl-rhamnose	Phenolic acids	Phenolic acids	3	77473.9	39322.2	29619.5	7910.1	73683.8	37382.4	21602.2
56	1-O-Gentisoyl-β-D-glucoside	Phenolic acids	Phenolic acids	1	2.09686e+06	198289	3.50766e+06	1.36516e+06	1.98369e+06	270370	3.98442e+06
57	1-O-p-Coumaroyl Galactonic Acid	Phenolic acids	Phenolic acids	3	65925.7	6422.21	5385.28	207010	9	9	3592.48
58	1-O-p-Coumaroyl-β-D-glucose	Phenolic acids	Phenolic acids	1	3.87816e+06	3.13592e+06	1.54511e+06	568706	3.88496e+06	3.20773e+06	1.36977e+06
59	1-O-p-Hydroxycinnamoyl-3-O-caffeoylglycerol	Phenolic acids	Phenolic acids	3	202161	49535.5	55228.2	22505	132435	102170	292524
60	1-O-rhamnose-3-O-glucoside-Caffeoyl Quinic Acid	Phenolic acids	Phenolic acids	2	103348	7276.32	21700.9	9	176282	9	11257.5
61	1-O-Salicyloyl-β-D-glucose	Phenolic acids	Phenolic acids	1	1.67753e+06	188630	1.48969e+06	1.18679e+06	2.33586e+06	258551	2.0293e+06
62	1-O-Sinapoyl-β-D-glucose	Phenolic acids	Phenolic acids	3	2.54206e+06	1.3375e+06	8.6021e+06	1.74103e+06	4.29804e+06	1.69814e+06	8.91517e+06
63	1-phenyl-7-(4-hydroxyphenyl)-4-ene-3-heptanone	Others	Ketone compounds	3	83953.8	209000	249654	200138	106953	179951	259404
64	1-p-Hydroxybenzyl-4-methoxyphenanthrene-2,7-diol	Others	Others	2	6.92504e+06	18780.3	81431.7	13760.3	7.6669e+06	8057.94	119740
65	2-((4-hydroxyphenethyl)amino)ethane-1,1,2-triol O-Glucoside	Alkaloids	Alkaloids	3	404127	37536	55384.8	269985	1.02649e+06	36460.7	81227.9
66	2-(3,4-dihydroxyphenyl)ethanediol 1-O-β-D-glucopyranoside	Phenolic acids	Phenolic acids	2	50718.5	6063.83	233180	964587	99220.7	6763.29	213880
67	2(3H)-Benzothiazolone	Alkaloids	Alkaloids	3	9	6854.25	5713.98	3569.46	3163.53	5839.77	5303.92
68	2-(Acetylamino)-3-phenyl-2-propenoic acid	Alkaloids	Alkaloids	2	86420.9	97505	205005	150560	72215.9	51193.5	73696
69	2-(Formylamino)benzoic acid	Phenolic acids	Phenolic acids	3	70630.6	198289	454091	70728.3	45665.6	77927.8	672766
70	2,3,4,5-Trihydroxybutyl 6-O-(E)-caffeoyl-β-D-glucopyranoside	Phenolic acids	Phenolic acids	3	172778	11388.3	19802.3	63487	330429	11596.5	53656.4
71	2,3,4,6-Tetramethoxystyrene	Others	Others	1	583850	7533.78	9355.68	5948.61	1.27512e+06	4735.05	10546
72	2,3,5,4'-Tetrahydroxystilbene-2-O-glucoside	Others	Stilbene	3	106415	281137	269242	61080	149235	323450	311858
73	2,3,5,6-Tetramethylpyrazine; Ligustrazine	Alkaloids	Alkaloids	3	19402.8	35005	195005	9072.53	54442.4	32505	121138
74	2,3,6-Trihydroxyurs-12-en-28-oic acid (Madasiatic acid)	Terpenoids	Triterpene	3	42952	9880.16	218427	604440	42398.8	34202.4	204081
75	2,3-Dibenzoylglucaric acid	Phenolic acids	Phenolic acids	1	2.24118e+07	1.55223e+06	1.18924e+07	289035	2.04098e+07	1.586e+06	1.04693e+07
76	2,3-Dihydroxanthotoxin	Lignans and Coumarins	Coumarins	1	564409	9	7865.97	16015.7	516761	5114	20393.6
77	2,4,6,4'-Tetrahydroxy-stilbene-2-O-glucoside	Others	Stilbene	3	111990	65042.7	301603	96885.2	149251	114574	362148
78	2',4'-Dihydroxy-2,3',6'-Trimethoxychalcone	Flavonoids	Chalcones	1	1.41284e+06	9320.48	45064.2	10758.9	1.42469e+06	6456.62	51522.3
79	2',4-Dihydroxy-4',6'-dimethoxychalcone	Flavonoids	Chalcones	3	135846	9	9	9	128084	9	2090.9
80	2,4-Dihydroxyquinoline	Alkaloids	Quinoline alkaloids	3	62505	5937.96	77505	237505	77505	27505	32505
81	2,5-Dibenzoylglucaric acid	Phenolic acids	Phenolic acids	2	2.3348e+07	1.64749e+06	1.24805e+07	315741	2.13669e+07	1.67577e+06	1.04307e+07
82	2,5-Dihydroxybenzaldehyde	Phenolic acids	Phenolic acids	3	267796	426682	660946	310014	231423	250573	758438
83	2',6'-Dihydroxyacetophenone	Phenolic acids	Phenolic acids	3	55199.6	32601.1	44706.6	12509.9	91207.9	24066	60102.4
84	2,6-Dimethoxy-1,4-benzoquinone	Quinones	Quinones	1	57795.6	68035.1	193217	991511	133406	79852.8	127371
85	2,6-Dimethoxy-4-hydroxyphenol-1-O-ß-D-glucopyranoside	Others	Others	3	115802	4919.11	193919	137944	119975	5815.46	193871
86	2,6-dimethoxy-hydroquinone-4-O-β-D-glucopyranoside	Phenolic acids	Phenolic acids	3	77930.7	82242.2	253018	143125	111082	126793	279675
87	2,6-Dimethyl-7-octene-2,3,6-triol	Others	Alcohol compounds	3	39144.1	59084.1	80333.3	23496.1	23313.2	63752.3	96793.9
88	2,7-Dihydroxy-1-p-hydroxybenzoyl-4-methoxy-9,10-dihydrophenanthrene	Others	Others	2	3.68694e+06	79144.4	93873	24593.2	3.35331e+06	51382.6	112272
89	2,7-Dihydroxy-3,5-dimethoxy-9,10-dihydrophenanthrene	Others	Others	2	216978	2456.73	2895.27	1953.69	209056	1855.54	4673.58
90	21,23:24,25-Diepoxy-21-hydroxylanost-7-en-3-one (Melianone)	Terpenoids	Triterpene	3	8.41193e+06	4.93027e+06	4.13346e+07	4.77216e+07	8.1218e+06	9.71767e+06	4.68475e+07
91	2-Amino-3-methoxybenzoic acid	Phenolic acids	Phenolic acids	3	906294	406156	836927	156680	783134	457075	821296
92	2-Amino-4-dihydroxy octadecyl galactoside	Alkaloids	Alkaloids	3	9	94862.5	45667.1	6095.1	9	143290	30966.2
93	2-Dodecoxyethyl Hydrogen Sulfate	Phenolic acids	Phenolic acids	2	882341	1.0095e+06	3.30511e+06	962302	842659	1.60718e+06	1.1673e+07
94	2-Feruloyl-sn-glycerol	Phenolic acids	Phenolic acids	3	25418.9	52389.6	51401.2	22037.8	12058	41149.5	52292.4
95	2-Glucosyloxy-2-phenylacetic acid amide	Alkaloids	Alkaloids	3	6924.88	71166	80619	9708.6	12094.6	54538.9	43041
96	2'-Hydoxy-5-methoxyGenistein-4',7-O-diglucoside	Flavonoids	Isoflavones	2	71556.8	7568.04	56448.8	1.12066e+06	200005	15005	52505
97	2'-Hydroxy-3,4,5,4',6'-pentamethoxychalcone	Flavonoids	Chalcones	3	404335	2505	9	9	309755	9	9204.95
98	2'-Hydroxy-3',4',6',3,4-pentamethoxychalcone	Flavonoids	Chalcones	2	2.79049e+06	50502.3	103966	29263	3.39117e+06	30544.6	144574
99	2-Hydroxy-3-phenylpropanoic acid	Phenolic acids	Phenolic acids	3	48315.2	63771.2	40289.2	8828.91	70286	71655.2	30672.2
100	2'-Hydroxy-4,4',6'-Trimethoxychalcone; Flavokawain A	Flavonoids	Chalcones	1	355766	17944.5	46124.7	20582.7	451028	9086.05	42742.9
101	2-Hydroxycinnamic acid	Phenolic acids	Phenolic acids	1	449251	1.08876e+06	3.03658e+06	335409	258428	470816	4.09224e+06
102	2'-Hydroxygenistein	Flavonoids	Isoflavones	2	108327	134019	639129	8340.39	183527	100018	422869
103	2-Methoxy-4-ethenylphenol	Phenolic acids	Phenolic acids	3	9	65135.5	137121	9	156415	78587.6	130467
104	2-Methyl-3-hydroxyindan-1-one	Others	Others	2	7.16156e+06	345267	2.02921e+07	402680	8.18027e+06	238542	1.43787e+07
105	2-O-Caffeoylglucaric Acid	Phenolic acids	Phenolic acids	1	4.2755e+07	2.61629e+06	7.38165e+06	1.69483e+07	5.44496e+07	6.47096e+06	1.96391e+07
106	2-O-Galloyl-D-glucose	Phenolic acids	Phenolic acids	2	43782.8	74441.2	148985	142596	77405.3	123482	184724
107	2-Oxo-3,4-dihydro-1H-quinoline-3-carboxylic acid	Alkaloids	Quinoline alkaloids	3	45005	12505	50005	199845	37505	14755.3	24985
108	2-Phenylacetamide	Alkaloids	Alkaloids	3	818956	339616	769764	539635	575709	244963	440177
109	2-tert-Butyl-1,4-benzoquinone	Quinones	Quinones	2	537454	36286.5	13141.5	13310.3	488668	39660.5	9
110	2-β-D-Glucopyranosyloxy-5-hydroxy-phenylacetic acid	Phenolic acids	Phenolic acids	2	729184	94703	319280	754707	789506	75830.3	327773
111	2-β-D-Glucopyranosyloxy-5-hydroxyphenylacetic acidmethylester	Phenolic acids	Phenolic acids	3	101622	69410.2	352605	1.27008e+06	102839	118821	333298
112	3-(1',1'-Dimethylallyl)scopoletin	Lignans and Coumarins	Coumarins	3	44084	11678.5	9441.16	1811.74	66764	13909.8	7731.04
113	3-(3,4,5-Trimethoxyphenyl)propan-1-ol	Phenolic acids	Phenolic acids	3	49619.7	9	2463.28	9	46847	9	9
114	3-(3'-Hydroxybutyl)-2,4,4-trimethylcyclohexa-2,5-dienone malonyl glucoside	Terpenoids	Sesquiterpenoids	3	3.48887e+06	1.71227e+06	2.27727e+07	382841	4.877e+06	2.23011e+06	2.1325e+07
115	3-(4-Hydroxyphenyl)-propionic acid	Phenolic acids	Phenolic acids	3	63455.2	79585	35307.9	8646.39	73519.5	45913.1	31525.3
116	3,2',4'-Trihydroxy-4,3',5',6'-Tetramethoxychalcone	Flavonoids	Chalcones	1	59900470	520114	1.88924e+06	402865	6.85639e+07	351999	2.46232e+06
117	3,3',4',5'-Tetrahydroxy-5,7-Dimethoxyflavone	Flavonoids	Flavones	1	890552	19867.5	29300.4	12986.3	1.92727e+06	29662.2	60735.5
118	3,3',4-O-Trimethylellagic acid	Tannins	Tannin	3	103269	1462.95	2813.37	9	78302.7	2630.65	2265.39
119	3,3',5,7-Tetrahydroxy-4',6-Dimethoxyflavone; (Laciniatin)	Flavonoids	Flavonols	2	783115	25683.8	28838.1	11904.5	1.89879e+06	37943.5	62731.8
120	3,3',5,7-Tetrahydroxy-4',6-Dimethoxyflavone-7-O-Gentiobioside; (Laciniatin-7-O-Gentiobioside)	Flavonoids	Flavonols	3	12505	7505	9	91287.8	48507.3	2505	5005
121	3,3'-O-Dimethylellagic Acid	Tannins	Tannin	2	239147	10414.3	5571.31	9	343001	9	6300.37
122	3,4,2',4',6'-Pentahydroxychalcone	Flavonoids	Chalcones	2	607505	502505	1257505	36360.5	575005	302711	568542
123	3',4',5',5,7-Pentamethoxyflavone	Flavonoids	Flavones	1	6.61904e+06	86067.7	214898	44017.1	4.97127e+06	41195.9	203648
124	3,4',5,6,7-Pentamethoxyflavone	Flavonoids	Flavones	1	3.16162e+06	58087.8	136387	44454.2	2.78211e+06	49310.3	191199
125	3',4',5,7-Tetramethoxyflavone; Luteolin Tetramethyl Ether	Flavonoids	Flavones	1	1.11964e+07	100688	190410	13707.6	6.65009e+06	43183.3	200321
126	3,4-Dihydro-4-(4'-hydroxyphenyl)-5,7-dihydroxycoumarin	Lignans and Coumarins	Coumarins	1	245821	12830.7	148992	23918	270046	9	108328
127	3',4'-Dihydroxy-5,6,7,8,5'-Pentamethoxyflavone	Flavonoids	Flavones	2	5.94826e+07	1.81847e+06	4.85015e+06	1.3506e+06	5.89811e+07	1.04477e+06	5.67243e+06
128	3',4'-Dihydroxy-7,5'-dimethoxyflavone	Flavonoids	Flavones	2	6.719e+06	132610	231928	40604.7	6.36264e+06	87146.8	300463
129	3,4-Dihydroxybenzeneacetic acid	Phenolic acids	Phenolic acids	3	216892	148927	137143	118089	230244	104683	112402
130	3,4-Dihydroxyphenethyl alcohol-8-O-[4-O-caffeoyl-β-D-apinosyl(1→3)-β-D-glucosyl(1→6)]-β-D-glucoside	Phenolic acids	Phenolic acids	2	579751	303299	890458	54598.2	850294	630873	2.50163e+06
131	3,4-Dimethoxycinnamic acid	Phenolic acids	Phenolic acids	3	548377	31084	65972.9	48605.6	682033	34253	113078
132	3,4-Di-O-caffeoylquinic acid methyl ester	Phenolic acids	Phenolic acids	3	20005	10005	128398	15005	22505	18010	34513.9
133	3,4-Methylenedioxy cinnamyl alcohol	Lignans and Coumarins	Lignans	3	360671	10623.4	11719.2	113362	581149	6056.82	18407.2
134	3,5,4'-Trihydroxy-7-methoxyflavone (Rhamnocitrin)	Flavonoids	Flavonols	3	3.45134e+07	314509	1.36148e+06	157420	4.31328e+07	320789	1.06645e+06
135	3',5',5,7-Tetrahydroxy-4'-methoxyflavanone-3'-O-glucoside	Flavonoids	Flavones	2	107505	150171	115983	202505	9	183064	223842
136	3',5,5',7-Tetrahydroxyflavanone-7-O-glucoside	Flavonoids	Flavanones	2	356362	567505	1015005	60005	185005	419996	475073
137	3,5,6,7,3',4'-Hexamethoxyflavone	Flavonoids	Flavones	1	1.93271e+07	420148	698770	264731	2.03421e+07	329628	856145
138	3,5,6,7,8,3',4'-Heptamethoxyflavone	Flavonoids	Flavonols	1	1.05557e+07	144622	406606	72766	9.67629e+06	71187.6	503608
139	3,5,6,7,8,4'-Hexamethoxyflavone	Flavonoids	Flavones	1	5.14871e+06	124964	250844	75473.5	5.07028e+06	67396.5	294435
140	3,5,6,7-Tetramethoxyflavone	Flavonoids	Flavones	1	2.9918e+07	633835	1.8692e+06	488668	3.08611e+07	384259	2.18944e+06
141	3,5,7,3'4'-Pentamethoxyflavone	Flavonoids	Flavones	2	7.49347e+07	1.74845e+06	4.57345e+06	940610	7.42901e+07	902196	5.22978e+06
142	3,5,7-Trihydroxyflavanone (Pinobanksin)	Flavonoids	Flavanonols	3	833271	19123.2	70779	37512.9	980832	13701.4	64009.4
143	3,5-Diacetyltambulin	Flavonoids	Flavones	3	15867.9	52094.3	36344.8	52254.8	26783.6	62049.8	56733
144	3,5-Dihydroxy-3',4'-diacetoxylstilbene-3-O-glucoside	Others	Stilbene	2	1095005	134873	99582.2	9	1335005	472528	9
145	3',5-Dihydroxy-4',6,7-Trimethoxyflavanone	Flavonoids	Flavanones	1	1.27015e+07	163030	472355	75973.2	1.57031e+07	89819.5	563831
146	3',5'-dihydroxy-5,7,4'-trimethoxyflavone glucoside	Flavonoids	Flavones	1	2.3752e+06	40916.8	56463.8	13254.6	2.34508e+06	37408.7	59526
147	3',5'-dihydroxy-5,7,4'-trimethoxyflavone malonyl glucoside	Flavonoids	Flavones	2	256522	10704.7	7651.92	2089.28	201604	8347.17	12505
148	3,5-Dimethoxy-4-acetoxy trans-cinnamyl beta-D-glucopyranoside	Others	Others	2	483480	512989	1.22686e+06	71983.8	1.06661e+06	276619	1.41753e+06
149	3,6,7,2',4'-Pentamethylquercetagetin 3'-O-Beta-D-Glucoside	Flavonoids	Flavones	3	391728	5005	6697.68	4354.02	378211	9	10722.7
150	3,6'-Dihydroxy-3,4,2',4'-Tetramethoxychalcone	Flavonoids	Chalcones	1	1.96953e+06	24628.4	75698.7	16831.1	1.90651e+06	12405.6	99310.1
151	3',6'-Dihydroxy-3,4,2',4'-Tetramethoxychalcone	Flavonoids	Chalcones	1	4.36076e+07	380843	1.16211e+06	311318	4.23689e+07	186252	1.44301e+06
152	3,6'-Dihydroxy-4,2',3',4',5'-Pentamethoxychalcone	Flavonoids	Chalcones	1	951678	3560.2	15749.2	4591.72	696816	2590.15	33870.7
153	3,6-Di-O-caffeoyl glucose	Phenolic acids	Phenolic acids	3	30086.9	8187.09	28505.2	22574	46907.2	1838.92	29920.1
154	3,7,4'-Trihydroxyflavone	Flavonoids	Flavones	3	1.2605e+06	12914.8	18828.9	3437.86	1.38392e+06	8803.36	26181.9
155	3,7-dihydroxy-4'-methoxyflavone	Flavonoids	Flavones	1	684054	7505	13384.8	9	522718	5934.95	9903.44
156	3,7-DimethylQuercetagetin-(3',4',5,6-Tetrahydroxy-3,7-dimethoxyflavone)	Flavonoids	Flavones	2	270054	9	9015.45	9	281197	3477.78	4884.93
157	3,7-Di-O-methylquercetin	Flavonoids	Flavonols	2	9.32385e+06	165360	107840	28335.4	1.04226e+07	137209	154464
158	3-amino-2-naphthoic acid	Alkaloids	Alkaloids	1	5.08042e+07	2.37266e+06	3.29102e+07	6.80918e+06	1.72478e+07	1.552e+06	1.55499e+07
159	3-Carbamyl-1-methylpyridinium;(1-Methylnicotinamide)	Alkaloids	Pyridine alkaloids	3	3.58542e+06	1.13039e+06	6.36642e+06	592289	3.00394e+06	5.03476e+06	7.06176e+06
160	3'-Demethylnobiletin	Flavonoids	Flavones	3	1.02975e+07	130225	425964	77919.8	9.07084e+06	85608.6	466534
161	3-Hydroxy-1-(4-hydroxy-3,5-dimethoxyphenyl)propan-1-one	Phenolic acids	Phenolic acids	3	9	9	9	9	9	15243.7	9
162	3-Hydroxy-1,2-dimethoxy-10-methylacridin-9-one	Alkaloids	Alkaloids	3	103907	6154.06	3919.89	1143.28	114138	2285.23	3422.28
163	3-Hydroxy-1,4-dimethoxy-10-methylacridin-9-one	Alkaloids	Alkaloids	3	103907	6154.06	3919.89	1143.28	114138	2285.23	3422.28
164	3-hydroxy-1-methylpyrrolidin-2-one	Alkaloids	Pyrrole alkaloids	1	6.96977e+06	2.33852e+06	2.30558e+06	917384	5.5358e+06	2.33531e+06	2.24426e+06
165	3-Hydroxy-3',4',5,5',7-Pentamethoxyflavone	Flavonoids	Flavones	1	1.02975e+07	130225	425964	77919.8	9.07084e+06	85608.6	466534
166	3'-Hydroxy-3,4',5,7,8-Pentamethoxyflavone	Flavonoids	Flavones	3	3.56853e+07	293009	960293	162911	3.0084e+07	190233	1.07336e+06
167	3-Hydroxy-4-isopropylbenzylalcohol-3-O-glucoside	Phenolic acids	Phenolic acids	3	57927.5	167891	177776	30992.8	104561	127916	149185
168	3-Hydroxy-4-methoxybenzoic acid; Isovanillic Acid	Phenolic acids	Phenolic acids	3	328439	9	9	9	75885.8	9	9
169	3-Hydroxy-5,7,8-trimethoxyflavone	Flavonoids	Flavones	1	2.07348e+07	127045	379632	71940.4	2.2088e+07	68866.3	420194
170	3-hydroxybenzaldehyde	Phenolic acids	Phenolic acids	3	627124	131730	326063	262161	484308	147970	224731
171	3-Hydroxy-beta-ionol 3-(6''-Malonyl)Glucoside	Others	Others	3	3.65589e+06	143773	7.14315e+06	210665	3.63583e+06	340981	4.06591e+06
172	3-Hydroxy-Beta-Ionone 3-(6''-Malonyl)Glucoside	Others	Others	3	3.82368e+06	3905140	2.90093e+07	942505	12167430	6685155	3.75434e+07
173	3-Hydroxycinnamic Acid	Phenolic acids	Phenolic acids	1	464968	1.17468e+06	2.35448e+06	351837	190022	352610	3.64531e+06
174	3-Indoleacetonitrile	Alkaloids	Plumerane	3	69793.8	9857.28	113095	22464.9	29077.5	4464.7	61799.5
175	3-Indolepropionic acid	Alkaloids	Plumerane	2	7951.78	2695.36	124877	627925	9	3115.93	7606.2
176	3'-methoxyquercetin-3-O-L-rhamnosyl(1→2)-glucopyranoside	Flavonoids	Flavonols	3	3.30409e+06	9	1.25467e+06	1.13153e+07	1.07883e+07	137505	2160005
177	3-Methyl-4,8-dihydroxy-3,4-dihydroisocoumarin	Lignans and Coumarins	Coumarins	3	50387.9	28094.5	21419.1	13856.1	39048	50270.7	32593.6
178	3'-O-Beta-D-Glucopyranosyl plumbagic acid	Phenolic acids	Phenolic acids	2	471038	181492	1.19792e+06	315561	717002	204972	1.67981e+06
179	3-O-caffeoyl malonyl quinic acid	Others	Others	3	121300	67505	87080	68760.1	184050	48167.7	39206.7
180	3-O-caffeoylshikimic acid	Phenolic acids	Phenolic acids	1	320202	63687	142248	93737.3	402592	55495.2	232819
181	3'-O-D-glucosylgentiopicroside	Terpenoids	Monoterpenoids	3	16533.5	18326	22505	18155	25005	9230.51	22505
182	3-O-Feruloylquinic acid	Phenolic acids	Phenolic acids	2	4.22023e+06	656398	1.50157e+06	384685	2.95278e+06	856684	2.13072e+06
183	3-O-Galloyl-D-glucose	Phenolic acids	Phenolic acids	2	35154.3	32465.5	135444	66075.6	36478.9	33742.9	136955
184	3'-O-Methyltricetin-7-O-(6''-malonyl)glucoside	Flavonoids	Flavones	3	185005	29818.2	245005	4.42349e+06	880005	25577.7	115005
185	3'-O-Methyltricetin-7-O-glucoside	Flavonoids	Flavones	3	640005	24565.3	132505	559228	834619	27505	100005
186	3-O-p-Coumaroyl Galactonic Acid	Phenolic acids	Phenolic acids	3	17827.9	9	10350.2	105546	115545	6099.84	11194.7
187	3-O-p-Coumaroylquinic acid	Phenolic acids	Phenolic acids	3	444007	53548.4	43164.4	155589	535122	20980.9	47414.5
188	3-O-p-Coumaroylshikimic acid-O-glucoside	Phenolic acids	Phenolic acids	3	58939.3	9357.81	12286.2	576187	99811.8	11668.9	11198.8
189	3-Oxo-Alpha-Ionol 3'-(6''-Malonyl)Glucoside	Others	Others	3	3.9791e+06	2.75357e+06	4.04667e+07	533355	7.39974e+06	4.60413e+06	2.99778e+07
190	3-Oxours-12-en-28-oic acid (Ursonic acid)	Terpenoids	Triterpene	3	204750	243105	609820	240048	257363	390586	1.85874e+06
191	3-Oxo-α-ionol-β-D-glucoside	Others	Alcohol compounds	2	72210.3	18037.2	519036	20005	110005	9	274349
192	3-pyridine-methanol-O-β-D-glucopyranosyl	Alkaloids	Pyridine alkaloids	3	194277	23834.9	30423	81636.1	192427	14069.6	75870
193	4-(Aminomethyl)-5-(hydroxymethyl)-2-methylpyridin-3-ol	Alkaloids	Alkaloids	3	403109	44027.2	162519	108406	287535	42240	152806
194	4,5,6-Trihydroxy-2-cyclohexen-1-ylideneacetonitrile	Alkaloids	Alkaloids	3	215795	206591	402241	213856	79617.3	183338	291780
195	4',5,7-Trihydroxy-3',3,6-Trimethoxyflavone (Jaceidin)	Flavonoids	Flavones	2	2.70464e+06	194967	203927	59251	1.85321e+06	85908.8	175166
196	4',5,7-Trihydroxy-3',6-dimethoxyflavone (Jaceosidin)	Flavonoids	Flavones	2	2.31897e+07	249722	420276	9	3.46779e+07	127419	526754
197	4,5,8-Trihydroxy-α-tetralone 5-O-D-[6'-O-(4''-acetoxylbenzoyl)]glucoside	Quinones	Quinones	3	14089.8	9	28879.1	775365	16362.8	22616.8	9
198	4',5-Dihydroxy-3,3',7-Trimethoxyflavone; Pachypodol	Flavonoids	Flavones	2	201054	9	9	9	140832	12922.4	9
199	4',5-Dihydroxy-3',5'-dimethoxyflavone	Flavonoids	Flavones	1	385993	11315.2	3861.71	9	405601	9	12824.8
200	4',6-Dihydroxy-5,7-dimethoxyflavanone	Flavonoids	Flavanones	1	6.20517e+06	41416.4	76475.6	20621.6	6.39731e+06	30384.6	147891
201	4',6-Dihydroxyflavone	Flavonoids	Flavones	3	4.0903e+07	302128	599357	94708	4.45959e+07	200248	874014
202	4,6-Dihydroxyquinoline	Alkaloids	Quinoline alkaloids	3	32158.8	20615.8	68436.8	10405.3	27211.8	14853.3	58579.9
203	4-caffeoylshikimic acid	Phenolic acids	Phenolic acids	1	320202	63687	142248	93737.3	402592	55495.2	232819
204	4-Dihydroxyphenethoxy-8-O-β-D-[6-O-(4-O-β-D-glucopyranosyl)-feruloyl]glucopyranoside	Phenolic acids	Phenolic acids	2	343391	769639	6.90985e+06	109113	423464	818742	5.12562e+06
205	4H-1-Benzopyran-4-one, 5,7-dihydroxy-2-(4-hydroxyphenyl)-3,6,8-trimethoxy-	Flavonoids	Flavones	3	5.47171e+06	70786.2	151319	43705	1.89511e+07	82606.7	332549
206	4-Hydroxy-2,3-dimethoxy-10-methylacridin-9-one	Alkaloids	Alkaloids	3	98729.9	5142.43	1522.54	9	87251.7	2284.42	2286.42
207	4-hydroxy-2-oxo-1,2-dihydroquinoline-3-carboxylic acid	Alkaloids	Quinoline alkaloids	2	516459	17453.7	240625	53776.8	795570	14654	191704
208	4'-Hydroxy-3,3',5,7,8-Pentamethoxyflavone	Flavonoids	Flavones	1	1.01529e+07	108180	421367	70635	9.89267e+06	81740.5	473199
209	4-Hydroxy-3-methoxymandelate	Phenolic acids	Phenolic acids	3	59729	85540.2	46036.7	45229.3	41754.9	97520.9	36016.3
210	4'-Hydroxy-5,6,7,8,3',5'-Hexamethoxyflavone O-Glucoside	Flavonoids	Flavones	2	105439	9	10005	9	250832	5005	35005
211	4'-Hydroxy-5,6,7,8-Tetramethoxyflavone	Flavonoids	Flavones	1	2.41523e+07	137941	446188	65844.6	2.31111e+07	79552.2	535559
212	4'-Hydroxy-5,6,7-trimethoxyflavone	Flavonoids	Flavones	2	1.25659e+07	69939.8	217110	26700.3	1.15235e+07	51374.7	259589
213	4'-hydroxy-5,7,3',5'-pentamethoxyfavone	Flavonoids	Flavones	1	3.56853e+07	293009	960293	162911	3.0084e+07	190233	1.07336e+06
214	4-Hydroxyacetophenone	Phenolic acids	Phenolic acids	3	5073.53	38505.5	106929	9	9	52978.1	247829
215	4-Hydroxybenzaldehyde	Phenolic acids	Phenolic acids	3	158134	193473	1.03323e+06	440290	208458	162565	1.28979e+06
216	4-Hydroxybenzoic acid	Phenolic acids	Phenolic acids	3	227938	579296	733711	242743	9	399363	971048
217	4-Hydroxybenzoic acid 4-(6-O-sulfo)glucopyranoside	Phenolic acids	Phenolic acids	2	2.71929e+07	3.21286e+06	1.42301e+07	1.58168e+06	3.10675e+07	5.32704e+06	1.94108e+07
218	4-hydroxyphenyl acrylaldehyde	Others	Aldehyde compounds	1	159956	111350	370005	9	60005	63193.2	346465
219	4-Methoxy-5-(hydroxymethyl)-2H-1-benzopyran-2-one	Lignans and Coumarins	Coumarins	1	9	9	334738	1.77926e+06	9	81868.1	171420
220	4-Methoxyphenylpropionic acid	Phenolic acids	Phenolic acids	3	41285.5	8749.79	105167	5480.11	37889.4	4039.03	48713.4
221	4-Methyl-5-thiazoleethanol	Others	Others	3	7623.81	168599	139252	57459.1	3266.41	200121	131410
222	4-Nitrophenol	Phenolic acids	Phenolic acids	3	6.48549e+07	3.7467e+07	8.12763e+07	2.99733e+07	7.98517e+07	4.09657e+07	8.2597e+07
223	4-O-(3'-O-alpha-D-Glucopyranosyl)caffeoylquinic acid	Phenolic acids	Phenolic acids	1	463289	26006	117245	8566.29	551156	34997.8	143439
224	4-O-(4'-O-alpha-D-Glucopyranosyl)caffeoylquinic acid	Phenolic acids	Phenolic acids	1	581946	24008.5	228521	9833.6	631891	44674.9	176744
225	4-O-(6'-O-Glucosylcaffeoyl)-4-hydroxybenzoic acid	Phenolic acids	Phenolic acids	3	38614.1	9	5921.44	9	56357.9	3941.63	15286.8
226	4-O-acetyl-3-O-caffeoyl-2-C-methyl-D-erythronate	Others	Others	1	1.99254e+07	220083	286191	108453	1.38251e+07	226165	250993
227	4-O-Caffeoylquinic acid methyl ester	Phenolic acids	Phenolic acids	3	4.21228e+06	584098	1.25437e+06	335700	3.33034e+06	576428	1.94218e+06
228	4-O-Galloylquinic Acid	Phenolic acids	Phenolic acids	2	48928.4	11100.4	25790.2	10504.6	47121.8	4276.05	27352
229	4-O-Glucosyl-3,4-dihydroxybenzyl alcohol	Phenolic acids	Phenolic acids	2	39659.9	6001.24	106144	76365.1	37978.4	14429.2	28169.5
230	4-O-Glucosyl-4-hydroxybenzoic acid	Phenolic acids	Phenolic acids	2	1.33323e+06	363492	1.40957e+06	434357	2.10264e+06	402646	1.56867e+06
231	4-O-Glucosyl-sinapate	Phenolic acids	Phenolic acids	2	170925	240840	760396	6.16253e+06	372595	337271	865994
232	4'-O-Glucosylvitexin	Flavonoids	Flavones	3	781015	9	127505	9	1545005	9	90005
233	4-O-p-Coumaroylquinic acid	Phenolic acids	Phenolic acids	3	218506	34151.2	25005	39693.8	152776	27109.5	10670
234	4-p-Cumaroyl-rhamnosyl-(1→6)-D-glucose	Phenolic acids	Phenolic acids	3	100674	20827.5	27357.4	86150.5	153403	34353.3	34157.5
235	5,15-O-Dimethyl morindol	Quinones	Anthraquinone	2	896061	6974.93	8998.82	2103.03	875710	4769.87	10680.1
236	5,2',5'-Trihydroxy-3,7,4'-trimethoxyflavone	Flavonoids	Flavones	2	350214	7354.89	21395.8	4820.35	354812	3118.62	24626.4
237	5,2',5'-Trihydroxy-3,7,4'-trimethoxyflavone-2'-O-glucoside	Flavonoids	Flavones	2	523081	9	30801.5	10408.3	651181	9	22329.4
238	5,2',5'-Trihydroxy-3,7,4'-trimethoxyflavone-2'-O-β-D-glucoside	Flavonoids	Flavones	3	6.83492e+06	65005	142446	35005	1.32272e+07	56852.4	195005
239	5,2'-Dihydroxy-7,8-dimethoxyflavone glycoside	Flavonoids	Flavones	1	2.12957e+06	12492.3	33417	22505	1.51748e+06	9664.44	19551.3
240	5,3'-Dihydroxy-3,6,7,4',5'-Pentamethoxyflavone	Flavonoids	Flavones	1	2.0079e+06	25537.6	17536.8	5994.94	2.05546e+06	43819.8	47580.9
241	5,3'-dihydroxy-6,7,4',5'-tetramethoxyflavone glucoside	Flavonoids	Flavones	1	6.39998e+06	22628.3	45177.8	16709.6	5.70193e+06	18820.1	192505
242	5,3'-dihydroxy-6,7,4'-trimethoxyflavone-8-O-β-D-glucoside	Flavonoids	Flavones	3	7.86309e+06	134346	183389	96478.9	1.12544e+07	240047	411935
243	5,4'-Dihydroxy-3,6,7,3',5'-Pentamethoxyflavone	Flavonoids	Flavones	1	8.8031e+06	171616	205264	51613.7	9.23913e+06	138335	256840
244	5,4'-Dihydroxy-3,6,7,3'-tetramethoxyflavone-4'-O-glucoside	Flavonoids	Flavones	2	1.36195e+06	9	21771.7	5722.07	2727920	15005	33875.7
245	5,4'-Dihydroxy-3,7-dimethoxyflavone(Kumatakenin)	Flavonoids	Flavonols	2	6.29391e+06	45680.8	63412.3	11540.6	6.66921e+06	31763.5	80204.2
246	5,4'-Dihydroxy-6,7,8,3'-tetramethoxyflavone	Flavonoids	Flavones	1	7.99897e+06	89461.2	85051.4	44381	4.11052e+06	36335.5	130020
247	5,4'-Dihydroxy-7,2',5'-trimethoxyisoflavone (Derrugenin)	Flavonoids	Isoflavones	2	3.0164e+06	55545.2	139115	27442.4	5.33342e+06	59817.5	158081
248	5,4'-Dihydroxy-7-methoxyflavanone (Sakuranetin)	Flavonoids	Flavanones	3	44114.7	1123.36	2709.5	2876.36	44680.2	9	2883.26
249	5,6,2',3',4',6'-Hexamethoxyflavone	Flavonoids	Flavones	1	4.07255e+06	126556	72508.7	32345.5	3.53948e+06	9	90720.8
250	5,6,3',4'-Tetrahydroxy-3,7-dimethoxyflavone-6-O-glucoside	Flavonoids	Flavones	1	2.68781e+06	93259.4	358743	1.30894e+07	6.56058e+06	24193.7	185030
251	5,6,7,3',4',5'-hexamethoxyflavone	Flavonoids	Flavones	1	6.29544e+07	2.27507e+06	6.8936e+06	1.71256e+06	6.26123e+07	1.25788e+06	6.43851e+06
252	5,6,7,3',-Tetramethyl-4'-hydroxyflavone glucoside	Flavonoids	Flavones	2	1.15301e+07	112505	100054	90163.4	1.4016e+07	9	114458
253	5,6,7,4'-Tetramethoxyflavanone	Flavonoids	Flavanones	3	8.11413e+06	125754	381929	83660.9	1.31661e+07	125075	520193
254	5,6,7,4'-Tetramethoxyflavone	Flavonoids	Flavones	1	3.27691e+07	671135	2.38165e+06	581347	3.34559e+07	410329	2.62565e+06
255	5,6,7,5'-tetramethoxy-3',4'-methylenedioxyflavone	Flavonoids	Flavones	2	5.89721e+07	1.63392e+06	4.59981e+06	1.2567e+06	5.95018e+07	954088	5.39746e+06
256	5,6,7,5'-tetramethoxy-3',4'-methylenedioxyflavonoid	Flavonoids	Flavones	2	1.18359e+07	3.55987e+06	1.03808e+07	1.82214e+06	1.20552e+07	5.3151e+06	1.54272e+07
257	5,6,7,8,3',4'-Hexamethoxyflavanone	Flavonoids	Flavanones	2	2.54684e+07	158586	369566	110796	2.53331e+07	86160.6	479231
258	5,6,7,8-Tetramethoxyflavone	Flavonoids	Flavones	2	3.06153e+07	613388	2.07635e+06	552918	3.04555e+07	383353	2.36072e+06
259	5,6,7-Trimethoxyflavone	Flavonoids	Flavones	3	35751	615.923	1210.75	9	26809.1	9	1226.89
260	5,6-Dimethoxy-8-(3'-methyl-2'-oxobutyl)coumarin	Lignans and Coumarins	Coumarins	1	1.01702e+06	27765	33528.9	7892.93	994223	6911.96	35423
261	5,6-dimethoxy-8-(3-methylbut-2-en-1-yl)chromen-2-one	Lignans and Coumarins	Coumarins	3	221949	12787.6	12872.5	2729.35	265458	11808.2	15116.3
262	5,7,2'-Trhiyroxy-8-methoxyflavone	Flavonoids	Flavones	3	1.76695e+07	172416	311712	38661.9	2.47715e+07	133251	412044
263	5,7,3',4',5'-Pentamethoxyflavanone	Flavonoids	Flavanones	2	2.32765e+06	40656.4	45734.1	16655.9	3.61269e+06	11678	78079.4
264	5,7,3',4'-Tetrahydroxy-6,8-dimethoxyflavone	Flavonoids	Flavones	3	606659	9486.91	11712.5	8110.43	2.07033e+06	18286.8	39565.2
265	5,7,3',4'-Tetrahydroxy-6-methoxyflavone-8-C-[glucosyl-(1-2)]-glucoside	Flavonoids	Flavones	2	727524	22505	9	9	320546	9	11004
266	5,7,3',5'-tetrahydroxy-6-methylfavanone	Flavonoids	Flavones	3	3.65003e+07	299544	974613	264767	3.34118e+07	576964	1.4057e+06
267	5,7,4',5'-Tetrahydro-3',6-dimethoxyflavone	Flavonoids	Flavones	2	1.35759e+06	12926.9	35075.4	9224.94	1.23641e+06	7377.69	33232.9
268	5,7,4'-Trihydroxy-3,6,3',5'-Tetramethoxyflavone	Flavonoids	Flavones	3	335407	34868.9	115723	178679	232976	9	146612
269	5,7,4'-Trihydroxy-6,8-dimethoxyisoflavone-7-O-galactoside-rhamnose	Flavonoids	Isoflavones	2	1.1247e+06	52969.7	22851.2	21893.5	1.05304e+06	40505.7	21812.7
270	5,7,4'-Trihydroxy-8-methoxyflavone-6-C-[Xylosyl-(1-2)]-glucoside	Flavonoids	Flavones	3	5098065	7814.21	15005	12505	13309830	9	9
271	5,7,4'-Trimethoxyflavone	Flavonoids	Flavones	1	3.03415e+06	19687.7	45862.6	7232.77	2.05308e+06	5330.98	40372.4
272	5,7,5'-Trimethoxy-3',4'-methylenedioxyflavonoid	Flavonoids	Flavones	2	7.59813e+07	6.73762e+06	3.40552e+07	2.60792e+07	7.04886e+07	8.38031e+06	3.53393e+07
273	5,7,8,3',4',5'-Hexamethoxyflavone	Flavonoids	Flavones	2	8.59507e+06	335533	287160	139669	7.21653e+06	77668.5	287334
274	5,7,8,3',4'-Pentahydroxy-6-methoxyxanthone	Flavonoids	Other Flavonoids	3	20005	19395.3	52505	32466.1	19475.2	8940.47	29859.2
275	5,7,8,3',4'-Pentamethoxyflavanone	Flavonoids	Flavones	2	621606	4741.92	10135.7	8279.91	509610	1143.92	17173.9
276	5,7,8,4'-Tetramethoxyflavone	Flavonoids	Flavones	2	986839	14978.2	33903.4	7240.12	920307	10620.9	31607.5
277	5,7-Dihydroxy-3',4',5'-trimethoxyflavone	Flavonoids	Flavones	2	1.30593e+07	186157	456990	113489	1.69588e+07	180603	682876
278	5,7-Dihydroxy-3,4',6,8-tetramethoxyflavone	Flavonoids	Flavones	1	2.98797e+07	2.30477e+06	4.15633e+06	1.2901e+06	4.10123e+07	1.9117e+06	5.50035e+06
279	5,7-Dihydroxy-3,6,8,3',4'-Pentamethoxyflavone	Flavonoids	Flavones	1	5.94826e+07	1.81847e+06	4.85015e+06	1.3506e+06	5.89811e+07	1.04477e+06	5.67243e+06
280	5,7-Dihydroxy-4-methoxyflavone-3-O-xylose-(1-6)-glucose	Flavonoids	Flavones	3	102440	10770.6	6302.52	47257.5	78256.9	17922.2	11613.1
281	5,7-Dihydroxy-6,3',4',5'-tetramethoxyflavone (Arteanoflavone)	Flavonoids	Flavones	1	2.98094e+07	2.33204e+06	4.83731e+06	1.19207e+06	4.27051e+07	2.1241e+06	6.21765e+06
282	5,8,3'-trihydroxy-6,7,4'-trimethoxyflavone-8-O-β-D-glucoside	Flavonoids	Flavones	2	6.83492e+06	65005	142446	35005	1.32272e+07	56852.4	195005
283	5,8-dihydroxy-6,7,3',4'-tetramethoxyflavone-8-O-β-D-glucoside	Flavonoids	Flavones	2	6.28495e+06	22071.3	39676.2	25669.7	6.56638e+06	15994.4	92041.2
284	5-[(2e)-4-({4-methoxy-7-oxofuro[3,2-g]chromen-9-yl}oxy)-2-methylbut-2-en-1-yl]-3-methyl-5h-furan-2-one	Lignans and Coumarins	Coumarins	1	290226	10346.8	7548.87	3312.61	337278	2198.98	13464.9
285	5-Acetylsalicylic acid	Phenolic acids	Phenolic acids	3	27006	17004	67524.1	37505	98705.6	130005	160005
286	5-Demethoxynobiletin; 3',4',6,7,8-Pentamethoxyflavone	Flavonoids	Flavones	1	6.62161e+06	86596.9	203900	35570.3	5.06205e+06	49071.2	210053
287	5-Demethylnobiletin; 5-Hydroxy-6,7,8,3',4'-Pentamethoxyflavone	Flavonoids	Flavones	1	1.14752e+06	22643	43345.1	10466.7	974812	12967.4	57814.2
288	5-geranyloxy-7-methoxycoumarin	Lignans and Coumarins	Coumarins	3	65204.8	1680.67	4557.91	9	129158	2518.02	5882.74
289	5'-Glucosyloxyjasmanic acid	Phenolic acids	Phenolic acids	2	404181	144274	1.30637e+06	3.46643e+06	652813	182238	1.10284e+06
290	5-hydroxy-3-(4-hydroxyphenyl)-6,7-dimethoxychromen-4-one	Flavonoids	Isoflavones	1	8.77133e+06	161892	364267	85431.9	1.07664e+07	111589	467868
291	5-Hydroxy-3,3',4',5',7-Pentamethoxyflavone	Flavonoids	Flavones	1	1.2047e+06	32312.6	53051.9	11843.5	929606	13139.5	56266.6
292	5-Hydroxy-3',4',7-trimethoxyflavone malonyl glucoside	Flavonoids	Flavones	2	267267	8346.53	84128.5	9	284160	18174.1	74143.1
293	5-hydroxy-3,4-dimeth-yl-5-pentylfuran-2(5H)-one	Others	Others	3	93233.3	3276.54	7326.09	7680.19	39097.7	3085.53	6798.33
294	5-Hydroxy-3,7,3',4'-tetramethoxyflavone (Retusin)	Flavonoids	Flavones	1	1.04176e+06	160873	249392	80296.9	912000	114959	361343
295	5-Hydroxy-3,7,4'-trimethoxyflavone	Flavonoids	Flavones	3	240831	5697.12	6020.04	1327.12	241256	6771.13	7843.55
296	5-Hydroxy-3,7,8,3',4'-Pentamethoxyflavone	Flavonoids	Flavones	1	1.09563e+06	25663.3	45342.4	10173.9	1.01994e+06	12740	52120.4
297	5-Hydroxy-4',6,7-trimethoxyflavone (Salvigenin)	Flavonoids	Flavones	1	5.4866e+07	264029	1.05919e+06	172819	5.34026e+07	155750	1.2414e+06
298	5-hydroxy-6,7,3',4',5'-pentamethoxyflavone malonyl glucoside	Flavonoids	Flavones	3	7964.81	2505	9	15420.9	62505	4616.19	9
299	5-Hydroxy-6,7,3',4'-tetramethoxyflavanone	Flavonoids	Flavanones	2	4.24793e+07	357040	1.21035e+06	306022	4.05682e+07	205814	1.28263e+06
300	5-Hydroxy-6,7,3',4'-tetramethoxyflavone	Flavonoids	Flavones	1	1.00997e+07	82383.6	281947	38757.1	8.90206e+06	60338.8	352142
301	5-Hydroxy-6,7,4'-Trimethoxyflavone 5-O-glucoside	Flavonoids	Flavones	1	2.21744e+07	160005	147505	9	1.54524e+07	78619	158929
302	5-hydroxy-6,7,8,3',4'-pentamethoxyflavone glucoside	Flavonoids	Flavones	1	9	5005	9	9	245823	25005	9380.69
303	5-Hydroxy-7,2',4',5'-tetramethoxyisoflavone; Robustigenin	Flavonoids	Isoflavones	2	3.59706e+06	60523.7	166937	43623.9	5.57672e+06	45147.1	315875
304	5-Hydroxy-7,3',4'-trimethoxyflavone	Flavonoids	Flavones	2	1.06879e+07	64904.8	174233	39817	9.94025e+06	37355.4	248573
305	5-Hydroxy-7,8,2',3'-Tetramethoxyflavone 5-Glucoside	Flavonoids	Flavones	1	1.48577e+07	44283.7	79645.5	102421	1.40483e+07	92505	132042
306	5-Hydroxy-7,8,2',6'-Tetramethoxyflavone (Altisin)	Flavonoids	Flavones	2	4.98865e+07	856319	2.21908e+06	562223	4.99327e+07	574400	2.58627e+06
307	5-Hydroxyauranetin	Flavonoids	Flavonols	3	5.48802e+07	1.52905e+06	2.91612e+06	783016	4.66575e+07	809393	3.32033e+06
308	5-hydroxyl-3',4',7,8-tetramethoxyl flavone	Flavonoids	Flavonols	3	4.77536e+07	789405	2.08994e+06	563650	4.72176e+07	551001	2.65557e+06
309	5-Methoxydehydropodophyllotoxin	Lignans and Coumarins	Lignans	1	161665	6608.42	15635.5	3721.9	242098	3927.97	14343.5
310	5'-Methoxyisolariciresinol-9'-O-glucoside	Lignans and Coumarins	Lignans	2	22073.3	61421.7	750540	1.70639e+06	9	65248.5	132458
311	5-Methoxyjusticidin A	Lignans and Coumarins	Lignans	1	1.36496e+06	6210.49	24262.5	13210.4	1.10229e+06	6279.23	43806
312	5'-Methoxymatairesinoside	Lignans and Coumarins	Lignans	3	309724	16411.4	364309	9	295311	12071.4	185344
313	5-Methoxysalicylic acid	Phenolic acids	Phenolic acids	3	52505	15581.2	9	12505	41525.2	15005	20005
314	5-O-Caffeoylshikimic acid	Phenolic acids	Phenolic acids	1	224705	50378.8	97999.2	78025.8	316206	33800.5	181694
315	5-O-Feruloylquinic acid	Phenolic acids	Phenolic acids	3	125005	145364	265097	9	9	462403	795672
316	5-O-Galloyl-D-hamamelose	Phenolic acids	Phenolic acids	2	31969	27681.8	127801	62739.6	34202.3	30950.7	128893
317	5-O-Methylvisamminol	Others	Chromone	1	2.77119e+06	9352.61	28759.3	2272.27	3.04478e+06	9	50548.1
318	5-O-p-Coumaroylquinic acid	Phenolic acids	Phenolic acids	3	142930	44611.9	56535.6	155831	365939	48597.3	81228.2
319	5-O-p-Coumaroylshikimic acid O-glucoside	Phenolic acids	Phenolic acids	2	61648.1	76890.6	324936	4.39948e+06	76527.9	10892.6	228059
320	5-O-β-D-Glucopyranosyl-3-hydrobenzo(b)fu-ran-2-one	Phenolic acids	Phenolic acids	2	294255	102555	127202	142158	546310	106106	221038
321	6-(2,3-Dihydroxy-3-methylbutyl)-7-methoxycoumarin	Lignans and Coumarins	Coumarins	2	27505	6412.91	7505	9	60005	12505	12505
322	6-(3-hydroperoxy-2-methylenebutyl)-7-methoxy-2H-chromen-2-one	Lignans and Coumarins	Coumarins	1	674858	9	6972.79	9	781146	5005	18974.5
323	6,7,8-Tetrahydroxy-5-methoxyflavone	Flavonoids	Flavones	3	2.04706e+07	270255	318961	114423	2.94394e+07	396933	408864
324	6,7-dihydroxy-1,3-dimethoxyxanthen-9-one	Flavonoids	Other Flavonoids	1	948083	21620.9	25360	1215.86	1.34243e+06	16767.2	34612
325	6,7-Dihydroxy-4-methylcoumarin	Lignans and Coumarins	Coumarins	2	1460005	2120005	6.09563e+06	215299	862871	2342505	6928980
326	6',7'-Dihydroxybergamottin	Lignans and Coumarins	Coumarins	3	9	11249.2	963967	8292.17	9	14917.2	1.43737e+06
327	6,8-dihydroxy-2-[2-(3'-hydroxy-4'-methoxyphenyl)ethyl]chromone	Others	Chromone	1	9.37255e+06	304259	320283	55622.2	6.30817e+06	113462	363303
328	6,8-dihydroxy-3-methyl-9-oxoxanthene-1-carboxylic acid	Others	Ketone compounds	1	652099	18308.8	7057.28	9	669817	20369.3	12702.3
329	6,8-Diprenylnaringenin; Lonchocarpol A	Flavonoids	Flavanones	3	9	9	9	11652.3	9	9	1177.09
330	6,9-Dihydroxy-7-megastigmen-3-one	Terpenoids	Sesquiterpenoids	3	37004	20004	100004	247004	79019.9	22512.1	87413.5
331	6-beta-d-glucopyranosyloxyindole-3-carboxylic acid	Alkaloids	Plumerane	1	167911	111942	310746	320524	477419	115474	228476
332	6-C-Glucosyl-2-Hydroxynaringenin	Flavonoids	Flavanones	3	36744.5	16253.8	43128.8	2.14947e+06	49731.4	10011.8	47343.8
333	6-C-MethylKaempferol-3-glucoside	Flavonoids	Flavones	1	1.6779e+07	382261	203947	253188	3.20965e+07	715121	196821
334	6-C-Methylquercetin-3-O-rutinoside	Flavonoids	Flavonols	3	2673955	247505	1012505	11125315	9017145	50005	1957505
335	6-Hydroxy-1,2,3,7-tetramethoxyxanthone	Flavonoids	Other Flavonoids	2	724655	10345.6	23935.3	6353.91	1.05604e+06	8708.13	43126.1
336	6'-Hydroxy-2,2',3',4',5'-Pentamethoxychalcone	Flavonoids	Chalcones	3	2.20653e+07	638677	1.76317e+06	707929	2.24542e+07	297431	2.17099e+06
337	6'-Hydroxy-2,4,2',3',4',5'-Hexamethoxychalcone	Flavonoids	Chalcones	1	2.65726e+07	192503	461694	162430	2.72004e+07	96902.7	609426
338	6'-Hydroxy-2,4,2',3',4'-Pentamethoxychalcone	Flavonoids	Chalcones	1	710579	6037.72	15648.6	7818.9	562921	9	22913
339	6-Hydroxy-2'-methoxyflavone	Flavonoids	Flavones	3	12136	14371.2	6904.05	4543.14	5770.87	18442.2	11774.8
340	6'-Hydroxy-3,4,2',3',4',5'-Hexamethoxychalcone	Flavonoids	Chalcones	1	507400	3434.29	26254.5	6851.7	485353	4570.71	24453.1
341	6'-Hydroxy-3,4,2',3',4'-Pentamethoxychalcone	Flavonoids	Chalcones	1	3.31319e+07	207370	623313	127751	3.34954e+07	84662.8	779691
342	6'-Hydroxy-4,2',3',4',5'-Pentamethoxychalcone	Flavonoids	Chalcones	1	7.04781e+06	35017.3	110319	33312.8	7.8236e+06	24025.2	149119
343	6'-Hydroxy-4,2',3',4'-Tetramethoxychalcone	Flavonoids	Chalcones	1	2.97492e+07	609794	1.6873e+06	596176	3.03729e+07	261213	1.88167e+06
344	6-Hydroxy-5,7,4'-trimethoxyflavone	Flavonoids	Flavones	1	2.11316e+06	27196.6	74646.2	12444.3	1.5941e+06	24805.1	85005
345	6-Hydroxy-7-methoxycoumarin	Lignans and Coumarins	Coumarins	3	1557505	1.00263e+06	789253	120005	1.10597e+06	1512505	1675005
346	6-hydroxycoumarin	Lignans and Coumarins	Coumarins	3	75005	9	9	1.27156e+06	9	25005	42492.7
347	6'-Hydroxyjusticidin C	Lignans and Coumarins	Lignans	1	1.42676e+06	51994.3	173180	31520.7	1.23969e+06	16627.8	195333
348	6-Hydroxykaempferol-3,6-O-Diglucoside	Flavonoids	Flavonols	2	379542	10715.2	47527.8	95283.1	9	13847.5	55319.1
349	6-Hydroxykaempferol-3-O-Rutinoside-6-O-glucoside	Flavonoids	Flavonols	1	506005	12505	22505	239207	2.13664e+06	7505	15005
350	6-Hydroxykaempferol-7,6-O-Diglucoside	Flavonoids	Flavonols	2	1.43967e+06	36757.5	24162.9	542359	3.686e+06	29975.4	30008.4
351	6-Hydroxykaempferol-7-O-glucoside	Flavonoids	Flavonols	1	2.7238e+06	742440	1.66889e+06	9	5656515	580239	4502875
352	6-Hydroxymethylherniarin	Lignans and Coumarins	Coumarins	3	638684	104092	372686	58160.2	632430	93471.2	559930
353	6-Hydroxyrhein	Quinones	Anthraquinone	2	269769	5834.9	5860.04	1288.24	431563	2311.4	8325.87
354	6-methyl luteolin	Flavonoids	Flavones	1	153497	1594.68	5909.95	2505	138009	4685.58	8358.45
355	6-O-Acetylarbutin	Phenolic acids	Phenolic acids	3	10682.8	39750.6	18389.1	57616.7	28435.7	61324.6	36604.9
356	6-O-Caffeoylarbutin	Phenolic acids	Phenolic acids	2	476806	82505	431881	89346.1	422297	52901.7	487208
357	6'-O-caffeoylcatalpol	Others	Others	2	344066	10360.6	15564	13444.4	245480	22069.5	245709
358	6-O-Caffeoyl-D-glucose	Phenolic acids	Phenolic acids	2	763935	1.16769e+06	2.69999e+06	5.35243e+06	539919	1.03245e+06	2.28974e+06
359	6-O-Feruloyl-β-D-glucose	Phenolic acids	Phenolic acids	2	556408	1.57788e+06	727150	325967	422680	1.72056e+06	709535
360	6-O-Galloyl-β-D-glucose	Phenolic acids	Phenolic acids	2	35270.8	32819.5	125910	72232.8	39960.2	37229.7	133908
361	6'-O-Glucosylaucubin	Terpenoids	Sesquiterpenoids	3	79619.2	215572	276531	43588.1	61817.6	215515	250396
362	6-O-Glucosyl-leucolactone	Terpenoids	Monoterpenoids	2	3871.87	26334.7	7946.95	6960.29	30630.7	39517.9	21213.5
363	6''-O-Malonylgenistin	Flavonoids	Isoflavones	3	5005	8877.94	9	374684	11483.7	7505	9
364	6'-O-p-hydroxybenzoylmussaenosidicacid	Terpenoids	Monoterpenoids	3	811451	148210	1.78986e+07	387114	1.16608e+06	187630	7.64482e+06
365	6'-O-Sinapoylsucrose	Phenolic acids	Phenolic acids	3	39830.3	24774.9	164772	269504	108541	56923.3	204735
366	7,3',4'-Trihydroxyquercetin	Flavonoids	Flavones	2	533345	23802.3	41486.2	24950.4	586058	27222.4	19243.2
367	7,3'-Dihydroxy-5,4',5'-trimethoxyxanthone	Flavonoids	Other Flavonoids	2	2.59077e+06	23896.3	24979	7580.53	2.73184e+06	5778.89	37949.6
368	7,4'-Dihydroxy-3,5,3'-trimethoxyflavone	Flavonoids	Flavones	2	3.14389e+06	52114.5	118854	25021.2	5.07473e+06	38064	185594
369	7,8-Dihydroxy-5,6,4'-trimethoxyflavone	Flavonoids	Flavones	2	5.11789e+07	1.20866e+06	2.47213e+06	498136	6.06823e+07	763726	3.1535e+06
370	7,8-Dimethoxy-6-hydroxycoumarin	Others	Others	3	15981.9	9	9	15630	62502	9	2505
371	7-[(6,7-dihydroxy-3,7-dimethyloct-2-en-1-yl)oxy]chromen-2-one	Lignans and Coumarins	Coumarins	3	1.34098e+06	2659.63	29364.2	6889.61	988207	8492.76	13623.4
372	7-Demethyltangeretin	Flavonoids	Flavones	1	6.10402e+06	29395.9	66159.5	17285	5.73523e+06	7184.31	91145.6
373	7-Deoxyloganic acid	Terpenoids	Monoterpenoids	2	301798	240104	593494	29308.6	365154	141076	657565
374	7-Ethyl-10-(4-N-aminopentanoic acid)-1-piperidino)carbonyloxycamptothecin	Alkaloids	Quinoline alkaloids	3	32232.7	8781.85	42194.8	33823.7	15035.2	5399.08	38599
375	7-Hydroxy-2',5,8-Trimethoxyflavanone	Flavonoids	Flavanones	2	1.34319e+06	17155.2	36051.6	8848.46	1.25631e+06	5025.71	54064.5
376	7-hydroxy-2H-1-benzopyran-2-one	Lignans and Coumarins	Coumarins	1	7.60639e+06	746438	2.00509e+06	1.5279e+06	5.10243e+06	824714	2.57503e+06
377	7-Hydroxy-3',4',5,6-tetramethoxyflavone	Flavonoids	Flavones	2	6.51496e+06	44060.4	98766.8	17662.8	5.9036e+06	24625.1	108046
378	7-Hydroxy-3,5,6,8-tetramethoxyflavone	Flavonoids	Flavones	2	1.16785e+07	96203	163888	29653.6	9.63875e+06	42874.3	231255
379	7-Hydroxy-costol-malonyl glucoside	Terpenoids	Sesquiterpenoids	3	14185.3	13708.2	108641	3.73848e+06	23041.3	9	9
380	7-Hydroxycoumarin;Umbelliferone	Lignans and Coumarins	Coumarins	2	18378602	1.14411e+06	1.73158e+06	3.7172e+06	9.62849e+06	1.26394e+06	3.70496e+06
381	7-Methoxy-5-Prenyloxycoumarin	Lignans and Coumarins	Coumarins	1	1.56194e+07	145613	490532	89057.8	2.09974e+07	118292	784158
382	7-Methoxy-8-(l'-methoxy-2'-hydroxy-3'-methyl-3'-butenyl)coumarin	Lignans and Coumarins	Coumarins	1	1.4627e+06	14190.3	66533.7	13315.9	1.48094e+06	9371.93	72403.5
383	7-Methoxycoumarin	Lignans and Coumarins	Coumarins	3	685913	257111	2447505	163552	412254	436349	759946
384	7-Methoxy-coumarin-8-yl-acetaldehyde	Lignans and Coumarins	Coumarins	3	40005	9	7655.74	53247.9	28612.4	6457.69	12505
385	7-O-(4''-O-glucosyl)coumaroyl-loganic acid	Terpenoids	Monoterpenoids	3	478053	1.16577e+06	1.01901e+06	1.26478e+06	601703	880219	826807
386	7-O-coumaroyl-loganic acid	Terpenoids	Monoterpenoids	3	6.82829e+06	1.59389e+07	1.09428e+07	1.06884e+07	1.35018e+07	1.65115e+07	1.44652e+07
387	7-O-Methyleriodictyol	Flavonoids	Flavanols	2	292991	6994.49	7091	525.594	264751	4190.09	8915.37
388	8-(2,3-epoxy-1-hydroxy-3-methylbutyl)-7-methoxycoumarin	Lignans and Coumarins	Coumarins	3	122973	14571.1	10876.5	9	159622	11258.4	10257.8
389	8-(2'-oxo-y-methyl)butoxy-7-methoxycoumarin	Lignans and Coumarins	Coumarins	3	187308	18706.9	21799.8	3136.63	167329	5431.76	16547.7
390	8,11-dimethoxy-2h-[1,3]dioxolo[4,5-b]xanthen-10-one	Flavonoids	Other Flavonoids	2	269758	45706.9	56309.7	9	200005	53961.4	17105.9
391	8-Hydroxy-4',5,7-trimethoxyflavone	Flavonoids	Flavones	2	1.01191e+07	69399.2	211134	30868.5	9.39424e+06	31419.6	276372
392	8-hydroxyquinoline	Alkaloids	Quinoline alkaloids	1	45657.1	72102.4	2.28127e+06	9.64044e+06	15602.1	18586.6	70300.1
393	8-Isopentenyllimettin	Lignans and Coumarins	Coumarins	3	230160	14620.8	12010.7	2721.16	239979	13238	12935.6
394	8-Methoxyapigenin	Flavonoids	Flavones	3	3.65003e+07	299544	974613	264767	3.34118e+07	576964	1.4057e+06
395	8-O-methylretusin	Flavonoids	Isoflavones	3	441392	8713.31	13715.4	2839.47	422301	2201.73	14802.5
396	9,10-Dihydro-2-methoxy-4,5-phenanthrenediol	Quinones	PhenAnthraquinones	2	40371.2	9	9	10886.6	91292.5	9	817.156
397	9,10-dimethoxy-5-(3,4,5-trimethoxyphenyl)furo[3',4':6,7]naphtho[2,3-d][1,3]dioxol-6(8H)-one	Lignans and Coumarins	Lignans	1	3.07344e+06	126359	483047	104556	3.24349e+06	69669.7	410057
398	9,11-dimethoxy-2h-[1,3]dioxolo[4,5-b]xanthen-10-one	Flavonoids	Other Flavonoids	1	1.91554e+07	415648	225360	121017	3.11621e+07	214171	311136
399	9-Methoxy-α-Lapachone	Quinones	Quinones	2	122955	534.689	5812.44	9	135729	1593.62	3186.18
400	9-O-β-D-Glucoside of 3-hydroxy-7,8-didehydro-β-ionol	Terpenoids	Sesquiterpenoids	3	179037	118900	1.36195e+06	75230.4	337461	357505	3070210
401	Abscisic acid D-glucopyranosyl ester	Others	Others	1	171341	107327	128015	120181	357505	327505	300005
402	abutasterone	Steroids	Steroid	2	150307	23503.6	8746.08	4236.44	94490.5	9835.45	9778.92
403	Acacetin-7-O-rutinoside (Linarin)	Flavonoids	Flavones	1	1.59597e+06	604399	4.04127e+06	35894.8	2.08333e+06	1.08268e+06	5.04857e+06
404	Acerosin	Flavonoids	Flavones	1	7.00763e+06	195437	204786	75245.4	2.2935e+07	115811	510037
405	Acetoxyindole N-Glucoside	Alkaloids	Plumerane	3	85067.4	32170.2	33865.8	9	170728	61935.3	57102.5
406	Acetoxyindole N-malonyl glucoside	Alkaloids	Plumerane	1	12120510	7505	102505	653945	7340785	2505	33693.4
407	Acetylpyrazine	Alkaloids	Alkaloids	3	355268	18230.3	23187.3	57886.6	491863	29803.6	9
408	Acropyrone	Phenolic acids	Phenolic acids	1	1923980	583004	3314858	701004	2609176	1130005	2.89616e+06
409	Actinidialactone	Terpenoids	Monoterpenoids	1	3.05958e+06	85005	123088	85925.9	3.62175e+06	86151.5	129362
410	Aculeatin	Lignans and Coumarins	Coumarins	1	3.14579e+06	13872.2	59731.1	12969.9	3.24287e+06	13709.1	71359.1
411	Aeschynanthoside A	Phenolic acids	Phenolic acids	2	1.46498e+07	2.849e+06	2.8213e+07	873666	1.59738e+07	6.3281e+06	3.82955e+07
412	ageconyflavone B	Flavonoids	Flavones	2	1.31185e+07	197383	514991	140704	1.33931e+07	143107	625177
413	ageconyflavone C	Flavonoids	Flavones	1	3.10186e+07	1.56086e+06	4.03777e+06	627452	3.0233e+07	523322	6.07649e+06
414	Agmatine	Alkaloids	Alkaloids	3	298840	44669.3	363405	24071	271317	49952.2	339661
415	Ailanindole	Alkaloids	Plumerane	3	11304.8	105005	134212	9	9152.57	40181	82962.5
416	Ajugalaevigatic acid	Terpenoids	Ditepenoids	1	124708	331125	191716	219958	143392	192374	206614
417	alanine betaine	Alkaloids	Alkaloids	3	1.08516e+06	2.90202e+06	3.50045e+06	3.0567e+06	973338	1.90133e+06	2.64324e+06
418	Alnusonol	Phenolic acids	Phenolic acids	2	322037	73017.6	119229	113704	365066	69325.1	158437
419	Aloin B	Quinones	Anthraquinone	2	90459.5	149530	150349	9	68305.7	265826	111537
420	Amoenin	Flavonoids	Flavonols	2	505579	20005	20005	2027505	1.50094e+06	6760.5	9
421	Amurenlaetone A	Phenolic acids	Phenolic acids	1	1.53659e+06	402548	358100	156825	2.17126e+06	451536	568536
422	Amurenlaetone B	Phenolic acids	Phenolic acids	1	3.33604e+06	348423	975790	210491	2.16823e+06	458859	1.5909e+06
423	Andrographidine A	Flavonoids	Flavanones	2	1.35908e+07	461929	9	151028	2.52853e+07	488303	684669
424	Andrographidine D aglycone	Flavonoids	Flavanones	2	5.05654e+06	77979.3	197869	50029.3	5.32722e+06	51134.7	259131
425	Andrographidine E aglycone	Flavonoids	Flavones	2	1.94592e+06	69556.2	75301.1	14101.1	1.43095e+06	26932.6	84484.3
426	Andrographidine F	Flavonoids	Flavanones	2	125249	7586.03	49523.3	10640.3	314532	10005	72956.2
427	Andropanoside	Terpenoids	Ditepenoids	2	78244.5	8777.88	548616	365770	140344	15955.7	425311
428	Androsin	Phenolic acids	Phenolic acids	3	9239.13	182878	79520.1	2.40555e+06	25556.1	167602	63945.2
429	Anisic acid; 4-Methoxybenzoic acid	Phenolic acids	Phenolic acids	3	37956.7	7350.84	10005	9	45597.9	9	9
430	Annuionone D	Others	Ketone compounds	2	707225	197767	527564	89534.3	713627	189013	491240
431	Anthranilate-1-O-Sophoroside	Phenolic acids	Phenolic acids	3	691324	2.90598e+06	2.96257e+06	8.55956e+06	1.51851e+06	2.36545e+06	2.94383e+06
432	Anthranilic Acid	Phenolic acids	Phenolic acids	3	29859.2	115048	93551.2	97343.2	65007.8	155553	120538
433	Apigenin; 4',5,7-Trihydroxyflavone	Flavonoids	Flavones	1	240604	7550.88	5599.51	4086.25	336791	3437.29	15079.4
434	Apigenin-5-O-glucoside	Flavonoids	Flavones	3	400005	25005	122505	9	697505	35005	93677.2
435	Apigenin-6,8-di-C-arabinoside	Flavonoids	Flavones	3	27326.2	2618.23	5195.19	6505.3	35132.2	5005	11316.6
436	Apigenin-6,8-di-C-glucoside (Vicenin-2)	Flavonoids	Flavones	1	1.22262e+06	608336	1.29905e+06	250044	1.07783e+06	655278	1.23294e+06
437	Apigenin-6,8-di-C-glucoside-4'-O-glucoside	Flavonoids	Flavones	3	88440.1	11433.8	15513.8	5085.81	101924	19571.8	20249.2
438	Apigenin-6-C-(2''-glucosyl)arabinoside	Flavonoids	Flavones	3	110005	37505	37527.3	6396.89	43728.2	32505	40483.5
439	Apigenin-6-C-(2''-glucuronyl)xyloside	Flavonoids	Flavones	3	1.9356e+06	10005	55005	12505	2.92079e+06	5005	42471
440	Apigenin-6-C-(2''-xylosyl)glucoside	Flavonoids	Flavones	3	8.42357e+06	26234	628690	41144	1.0871e+07	36214.6	501757
441	Apigenin-6-C-arabinoside-8-C-xyloside	Flavonoids	Flavones	3	57505	7505	3897.69	10005	46841.2	5005	9
442	Apigenin-6-C-glucoside (Isovitexin)	Flavonoids	Flavones	1	4.44104e+06	397490	1.38689e+06	188207	5.53725e+06	318807	1.23392e+06
443	Apigenin-6-C-glucoside-7-O-Sophoroside	Flavonoids	Flavones	3	23133.1	11568.1	16478.2	24330.2	50070.7	11320	40918.7
444	Apigenin-7,4'-dimethyl ether	Flavonoids	Flavones	2	86250.1	1328.03	1969.73	9	56516.8	9	2408.29
445	Apigenin-7-O-(2''-apiosyl)glucoside (Apiin)	Flavonoids	Flavones	3	18102.7	12505	7790.19	159717	20684.9	9902.36	7505
446	Apigenin-7-O-[2''-O-(2'''-Sinapoyl)glucosyl]glucuronide	Flavonoids	Flavones	2	192066	9	9	6491.2	218426	9	3405.03
447	Apigenin-7-O-glucoside(Cosmosiin)	Flavonoids	Flavones	3	131957	14310.3	36589.1	14997.1	231262	6839.1	48372.8
448	Apigenin-7-O-glucoside-4'-O-rutinoside	Flavonoids	Flavones	3	129407	6777.71	25071.6	15762.7	131958	9	5422.71
449	Apigenin-7-O-rutinoside-4'-O-glucuronide	Flavonoids	Flavones	3	17505	201673	50314.4	9	15961.6	238782	37009.9
450	Apigenin-7-O-rutinoside-4'-O-rhamnoside	Flavonoids	Flavones	3	10005	6505.3	35159.6	16807	31033.8	5005	65272.6
451	Apigenin-7-O-rutinoside-4'-O-Sophoroside	Flavonoids	Flavones	3	106040	2505	11004	30005	48080.8	20005	22505
452	Apigenin-8-C-(2''-glucosyl)arabinoside	Flavonoids	Flavones	3	11878	12696.3	19279.9	2505	52505	11980	42505
453	Apigenin-8-C-(2''-xylosyl)glucoside	Flavonoids	Flavones	2	8.42357e+06	26234	628690	41144	1.0871e+07	36214.6	501757
454	Apigenin-8-C-Glucoside (Vitexin)	Flavonoids	Flavones	3	5698560	296747	931610	370005	6.29402e+06	568557	1.87559e+06
455	Apigenin-8-C-glucoside-7-O-Sophoroside	Flavonoids	Flavones	3	57505	25005	112505	9	217261	43039.1	248503
456	Aracarpene 1	Flavonoids	Isoflavones	2	5.65906e+07	753260	804850	304302	1.03246e+08	613986	1.10575e+06
457	Aracarpene 2	Flavonoids	Isoflavones	1	1.92039e+07	232769	227667	101580	2.74523e+07	180354	313712
458	Araneosol 5-[6''-(3-Hydroxy-3-Methylglutaryl)Glucoside]	Flavonoids	Flavones	1	2.65904e+06	146769	116165	11051.8	3.4371e+06	96804.6	142454
459	Arbutin	Phenolic acids	Phenolic acids	3	74816.1	5342.18	107914	66411.2	66108.8	3944.22	100643
460	Aromadendrin-7-O-glucoside	Flavonoids	Flavanonols	2	56172.1	54813.1	89835.3	3.00071e+06	104901	49356.3	89306
461	Artemetin (5-Hydroxy-3,3',4',6,7-pentamethoxyflavone)	Flavonoids	Flavones	3	1.19552e+06	29403.1	50341.5	13512.3	1.13402e+06	13633.4	49606.9
462	Astringin	Others	Stilbene	3	143134	7096.76	20005	9	210628	2505	10005
463	Atractylenolide Ⅲ	Terpenoids	Sesquiterpenoids	2	6676.56	17408.5	12493.1	63641.3	4645.52	11899.1	8928.48
464	Aucubin	Terpenoids	Sesquiterpenoids	3	110217	82017.1	214023	106135	145486	91613.2	194909
465	Aurantio-obtusin-6-O-Glucoside	Quinones	Anthraquinone	2	9.35411e+06	148809	246449	55005	1.12668e+07	275608	480896
466	Auraptenol	Lignans and Coumarins	Coumarins	2	1.66511e+07	166664	509086	126989	2.01891e+07	107276	751495
467	Austroside A	Others	Others	2	127716	6932.77	9922.96	15861.1	294781	10969.4	10398.3
468	Austroside B	Others	Others	3	180004	170010	730005	536104	743004	227505	1.05975e+06
469	Avicularin(Quercetin-3-O-α-L-arabinofuranoside)	Flavonoids	Flavonols	3	141764	7820.21	20005	23271.2	679605	7505	9
470	Axillarin 5-[6''-(3-Hydroxy-3-Methylglutaryl)Glucoside]-4'-glucoside	Flavonoids	Flavones	3	568959	12112.1	7505	577505	393024	12505	9298.38
471	Axillarin 5-[6''-(3-Hydroxy-3-Methylglutaryl)Glucoside]glucoside	Flavonoids	Flavones	2	574382	9	9	9	1.16634e+06	9	9
472	Ayanin (3',5-Dihydroxy-3,4',7-Trimethoxyflavone)	Flavonoids	Flavones	2	185510	9	8593.79	9	202331	9	19467.8
473	Azaleatin (5-O-Methylquercetin)	Flavonoids	Flavonols	2	487690	2505	12586.5	96081.4	370086	17505	12893.7
474	Azoxystrobin acid	Alkaloids	Alkaloids	3	347301	516244	29773	24516.1	387231	563118	29925
475	Balanophonin E glucoside	Lignans and Coumarins	Lignans	1	312505	7505	1050005	50319.9	302505	7505	375005
476	Baohuoside Ⅰ; Icariside II	Flavonoids	Flavonols	2	137032	487119	6.73451e+06	1.16196e+07	141135	1.44845e+06	7.46631e+06
477	Bartsioside	Terpenoids	Monoterpenoids	2	384836	66791.6	162987	54125.1	248729	147505	118684
478	Benzoylmalic acid	Phenolic acids	Phenolic acids	3	616573	94075.4	174127	116363	606460	138984	200021
479	Benzoyltartaric acid	Phenolic acids	Phenolic acids	3	77998.8	9444.19	6727.86	25092.7	123400	9849.53	8362.21
480	Bergamottin	Lignans and Coumarins	Coumarins	3	7386.56	6253.52	164541	9	6410.65	7397.67	202558
481	Betaine	Alkaloids	Alkaloids	3	121731	125832	260946	229840	207222	142446	356169
482	Betanin (Betanidin-5-O-glucoside)	Alkaloids	Plumerane	3	205005	402505	1335005	9	137593	210005	1.30621e+06
483	Bis(p-Coumaroyl)tartaric acid	Phenolic acids	Phenolic acids	3	16285.5	6740.61	46163.7	2811.99	15032.2	13958.7	17179.2
484	Blumeatin	Flavonoids	Flavanones	2	277885	1049.09	7865.24	952.85	251809	3995.4	6096.1
485	Blumenol B Glucoside	Terpenoids	Sesquiterpenoids	3	41544.2	8232.22	61275.7	45111	112505	19479.7	57505
486	Blumenol B malonyl Glucoside	Terpenoids	Sesquiterpenoids	3	652505	92840	650971	82505	458589	242505	949375
487	Blumenol C malonyl Glucoside	Terpenoids	Sesquiterpenoids	3	3.65589e+06	143773	7.14315e+06	210665	3.63583e+06	340981	4.06591e+06
488	Boscialin 4-O-malonyl glucoside	Others	Others	3	227505	27619.8	65005	64541.9	492505	10309.2	118153
489	Brickellin	Flavonoids	Flavones	1	6.76269e+06	152542	135986	55444.2	6.89746e+06	114232	193067
490	Broussonetine D	Alkaloids	Pyrrole alkaloids	2	44787.4	28900.6	31409.4	9	36081.2	7495.99	19912.4
491	Broussonetine F	Alkaloids	Pyrrole alkaloids	2	118422	62868.8	40539	8314.16	121339	88396.3	42300.1
492	Bruceajavanone B	Terpenoids	Triterpene	2	10864.8	44422	2371.08	2167.14	9	39817.8	9
493	Bufotenine O-Glucoside	Alkaloids	Plumerane	1	2073.51	9	2552.01	389944	1539.51	9	9
494	Buntanine	Alkaloids	Quinoline alkaloids	1	83592.6	9	9	9	87272.7	9	9
495	Bursehernin	Lignans and Coumarins	Lignans	1	85640.2	7445.91	417067	30005	103428	7505	405005
496	Butin; 7,3',4'-Trihydroxyflavanone	Flavonoids	Flavanones	3	242707	6415.33	178824	20327.7	313255	20005	126229
497	Butin-7-O-glucoside	Flavonoids	Flavanones	3	77096.4	7158.45	18582.8	10615.5	74910.8	4668.62	35810.2
498	Byzantionoside A	Others	Ketone compounds	1	622505	140397	1.89085e+06	66306.2	1025005	652505	2.792e+06
499	Cadaverine	Alkaloids	Alkaloids	3	30490	13679.9	147576	33813.9	39837.9	19002.5	120937
500	Caffeic acid	Phenolic acids	Phenolic acids	3	276876	743440	522019	95021.4	130829	241863	464730
501	Caffeic aldehyde	Phenolic acids	Phenolic acids	2	273050	157097	403389	9	177505	100005	747505
502	Caffeoyl-p-coumaroyltartaric acid	Phenolic acids	Phenolic acids	2	184969	96610.8	312198	98557.2	161978	147688	270753
503	Cajanin	Flavonoids	Isoflavones	1	917149	9553.56	13401.5	2040.06	1.41307e+06	12019.1	13560.1
504	Cajanol	Flavonoids	Isoflavones	1	251721	24547.8	28272.6	8828.29	316799	6936.93	11431.1
505	Candicine	Alkaloids	Phenolamine	2	66630.3	72212	537508	543697	94774.3	66852.4	702285
506	Cantleyine	Alkaloids	Alkaloids	1	4.48062e+06	1.09168e+06	3.61451e+06	3.67941e+06	2.44809e+06	957628	2.24547e+06
507	Capillarisin	Others	Chromone	3	107502	6172.14	10916.7	18672.4	477207	11548.3	7994.66
508	carlinoside	Flavonoids	Flavones	3	563189	3121.73	9350.65	9	765747	2505	13466.8
509	Carthamone	Flavonoids	Chalcones	2	902483	176801	73502.5	22600.9	1.66446e+06	320429	70533.4
510	Casticin (5,3'-Dihydroxy-3,6,7,4'-Tetramethoxyflavone)	Flavonoids	Flavones	2	7.09132e+06	523353	1.08588e+06	323786	1.06058e+07	487442	1.46061e+06
511	cedrecoumarin B	Lignans and Coumarins	Coumarins	3	167792	7839.39	12336.9	2047.74	162914	8621.26	8548.7
512	Centaurein	Flavonoids	Flavones	2	7.88329e+06	42716.4	141809	10668.5	1.74962e+07	41461.3	149499
513	cephalandole B	Alkaloids	Plumerane	2	108449	58909.2	484039	57332.5	168709	157131	684409
514	Cerrosillin	Flavonoids	Flavones	1	6.11866e+07	1.22898e+06	3.54155e+06	739375	6.03671e+07	671402	4.83345e+06
515	Chestnutlignansoide	Lignans and Coumarins	Lignans	2	10304.3	1877.17	61795.4	523836	13839	2128.72	38978.4
516	Chlorogenic acid (3-O-Caffeoylquinic acid)	Phenolic acids	Phenolic acids	2	5.13348e+06	59823.1	86139.8	29434.9	7.11654e+06	50743	84334.9
517	Chlorogenic acid methyl ester	Phenolic acids	Phenolic acids	2	4.53422e+06	72273.6	182277	375100	9.71593e+06	72000.2	176111
518	Choerospondin	Flavonoids	Flavanones	2	117611	142688	1.81824e+06	55524.6	48957.6	151642	2.42451e+06
519	Cholest-5-en-3-ol (Cholesterol)	Steroids	Steroid	3	28305.5	45073.2	146613	87735.5	46624.6	131185	94676.6
520	Choline	Alkaloids	Alkaloids	3	3.91242e+07	9.06649e+06	5.57906e+07	5.3744e+07	4.76137e+07	8.38653e+06	4.86821e+07
521	Chrysoeriol glucosyl xylosyl glucoside	Flavonoids	Flavones	2	7427.7	2614.98	9	6.84186e+06	12232.5	9	21773.6
522	Chrysoeriol-5,7-di-O-glucoside	Flavonoids	Flavones	3	3.42561e+06	340005	162505	60237.2	4.36421e+06	247505	175005
523	Chrysoeriol-5,7-di-O-rutinoside	Flavonoids	Flavones	2	123763	5005	5005	12505	94632.5	9	7505
524	Chrysoeriol-5-O-glucoside	Flavonoids	Flavones	3	165121	31985.7	14040.3	25013.4	195134	42744.2	22492.2
525	Chrysoeriol-6,8-di-C-glucoside	Flavonoids	Flavones	1	3.93233e+07	3.66586e+06	5.71895e+06	1.41943e+06	4.0042e+07	5.04997e+06	7.73648e+06
526	Chrysoeriol-6,8-di-C-glucoside-4'-O-glucoside	Flavonoids	Flavones	2	55005	32256.6	36504.8	227222	164959	16289.8	57305.9
527	Chrysoeriol-6-C-glucoside-4'-O-glucoside	Flavonoids	Flavones	3	4354490	155005	9	82505	5874765	247505	9
528	Chrysoeriol-6-C-rhamnoside-7-O-rhamnoside	Flavonoids	Flavones	2	57110.3	22587.8	142623	7025.55	76738.9	38400	174389
529	Chrysoeriol-7,4'-di-O-glucoside	Flavonoids	Flavones	3	41717.3	3638.01	5005	50005	25955.2	5005	9
530	Chrysoeriol-7-O-(2''-O-glucuronyl)glucoside	Flavonoids	Flavones	3	90022.4	9	9	9	9	9	9
531	Chrysoeriol-7-O-(6''-acetyl)glucoside	Flavonoids	Flavones	3	492067	257605	77116.9	12505	416434	359827	133365
532	Chrysoeriol-7-O-(6''-malonyl)glucoside	Flavonoids	Flavones	1	1.20921e+06	120802	35893.7	96215	2.90274e+06	125431	36836.4
533	Chrysoeriol-7-O-(6''-sinapoyl)glucoside	Flavonoids	Flavones	3	699177	2272.53	7136.78	20457	2.18664e+06	9	5298.53
534	Chrysoeriol-7-O-gentiobioside	Flavonoids	Flavones	3	755005	167505	102943	97817.1	480628	312505	131574
535	Chrysoeriol-7-O-glucoside	Flavonoids	Flavones	2	175156	24348.6	11372.6	4381.42	619797	13124.9	9
536	Chrysoeriol-7-O-rutinoside	Flavonoids	Flavones	2	1.42038e+06	4.07244e+06	121858	96398.4	1.71948e+06	5.40022e+06	204802
537	Chrysoeriol-7-O-rutinoside-5-O-glucoside	Flavonoids	Flavones	2	273462	92505	132341	39705.5	227152	157505	158771
538	Chrysoeriol-8-C-arabinoside-7-O-Sophoroside	Flavonoids	Flavones	3	33728.4	2505	9	38616.1	73746.3	9	9
539	Chrysoeriol-8-C-glucoside (Scoparin)	Flavonoids	Flavones	1	1.88092e+07	1.29082e+06	1.46105e+06	336070	2.34129e+07	1.44002e+06	3640915
540	Chrysosplenetin (5,4'-Dihydroxy-3,6,7,3'-tetramethoxyflavone)	Flavonoids	Flavones	2	2.87469e+07	2.15127e+06	4.3917e+06	1.11383e+06	4.14143e+07	1.82661e+06	5.86158e+06
541	Chrysosplenetin 5-[6''-(3-Hydroxy-3-Methylglutaryl)Glucoside]Glucoside	Flavonoids	Flavones	1	3.99401e+06	16309.4	57544.2	10005	3.42261e+06	13635	58084
542	Chrysosplenol C	Flavonoids	Flavones	1	81850.6	9640.41	3131.13	3352.68	91374.4	7582.73	9
543	Chrysosplenol D	Flavonoids	Flavones	2	4.42556e+06	58064	107003	32433.8	1.28565e+07	69961.6	236153
544	Chrysosplenol E	Flavonoids	Flavones	2	7.70301e+06	87794.3	108977	24830.9	3.744e+06	32068.5	126682
545	Chrysosplenol F	Flavonoids	Flavones	2	272619	11660.8	18920	4728.68	463931	9	22275.7
546	Chrysosplenoside B	Flavonoids	Flavones	1	6.88589e+06	27107.8	36157.2	10435.3	7.32081e+06	15294.2	70368.9
547	Chrysosplenoside C	Flavonoids	Flavones	2	7.88329e+06	42716.4	141809	10668.5	1.74962e+07	41461.3	149499
548	Chrysosplenoside E	Flavonoids	Flavones	2	6.76852e+06	25069.2	38938.2	8348.78	6.9738e+06	26862.3	71065.6
549	Cichoriin	Lignans and Coumarins	Coumarins	3	86630.5	6384.2	149087	51322.2	153276	10213.7	93467.4
550	Cimifugin-7-O-glucoside	Others	Chromone	2	1560005	467505	825005	582460	590784	351142	1327505
551	Cinnamaldehyde	Phenolic acids	Phenolic acids	2	14700	8312.15	133599	24104.4	37448.8	15581.7	172505
552	Cirsilineol (4',5-Dihydroxy-3',6,7-trimethoxyflavone)	Flavonoids	Flavanones	1	1.78073e+07	215471	529151	112221	2.83688e+07	209112	942951
553	Cirsilineol 5-[6''-(3-Hydroxy-3-Methylglutaryl)Glucoside]	Flavonoids	Flavones	1	3.18999e+06	45930	72545.6	9604.14	3.29096e+06	54492.9	66276.7
554	Cirsiliol (3',4',5-Trihydroxy-6,7-Dimethoxyflavone)	Flavonoids	Flavanones	2	3.49357e+06	33919.3	63533.6	13519.5	2.33306e+06	32302	55264.2
555	Cirsiliol-8-C-(2''-glucosyl)glucoside	Flavonoids	Flavones	2	8.36775e+06	67505	92505	19563.5	6.8294e+06	77505	117505
556	Cirsiliol-8-C-glucoside	Flavonoids	Flavones	1	2.15142e+07	117505	119045	40005	1.59106e+07	38405.1	145549
557	Cirsimaritin (4',5-dihydroxy-6,7-dimethoxyflavone)	Flavonoids	Flavones	1	8.11961e+06	163550	335340	76254.9	1.08088e+07	132595	420415
558	Cirsimaritin 5-[6''-(3-Hydroxy-3-Methylglutaryl)Glucoside]	Flavonoids	Flavones	1	1.53152e+06	100275	90866.2	30098.5	2.06455e+06	120353	70529.7
559	Cis-Jasmone	Others	Ketone compounds	3	3883.26	26072.6	33835	27158.3	3762.72	4364.32	19831.6
560	Citpressine I	Alkaloids	Quinoline alkaloids	1	161181	9	9	16911.8	445671	9	9
561	Citroside A	Terpenoids	Terpene	1	2946575	137054	1.42974e+06	37390.2	1.97077e+06	254439	1.23329e+06
562	Citrumedin A	Lignans and Coumarins	Coumarins	1	987218	32494.2	87439.2	26542.4	889680	18544.5	120053
563	Citrusal	Lignans and Coumarins	Coumarins	1	9	24706.9	9	6226.03	9	27511.5	9
564	Citrusin I	Alkaloids	Alkaloids	1	6.63198e+06	1.23357e+06	1.8979e+07	332213	1.16605e+07	2.70395e+06	2.71868e+07
565	Citrusinine I	Alkaloids	Alkaloids	1	133324	5048.28	1207.15	9	93463.5	9	2896.73
566	Citrusinine II	Alkaloids	Alkaloids	1	841313	144621	29243.9	50084.4	299891	106513	20056.6
567	Clauemargine A	Terpenoids	Terpene	2	19327	11139.8	215567	393766	7051.26	32156.5	292886
568	Clausenaglycoside A	Phenolic acids	Phenolic acids	1	116628	6142.64	61718.2	25108.2	249996	8312.15	108951
569	Clausindine	Lignans and Coumarins	Coumarins	3	11399.1	7561.66	14354.6	3806.52	49352	4300.49	12781.8
570	Clitorin	Flavonoids	Flavones	3	1075005	150005	101919	48181.4	685005	167505	128085
571	Cnidioside A	Lignans and Coumarins	Coumarins	3	48167.1	90146.1	303247	9	192959	106406	445063
572	Columbianetin	Lignans and Coumarins	Coumarins	2	3.61519e+06	32581.4	121517	19561.1	3.99736e+06	29753.1	275307
573	Columbianetin acetate	Lignans and Coumarins	Coumarins	2	180924	3056.16	9527.95	1744.23	64025.3	1792.08	7147.45
574	Columbianetin Glucopyranoside	Lignans and Coumarins	Coumarins	3	40315.6	22411	67213	40188.6	88369.5	23318.4	35005
575	Columbianetin O-malonyl glucoside	Lignans and Coumarins	Coumarins	1	337537	8352.04	29291	14823.4	330951	12498.6	32934.9
576	Complanatuside	Flavonoids	Flavonols	2	153675	16433.7	10005	7327.88	181625	7505	27505
577	Coniferin	Phenolic acids	Phenolic acids	3	893813	1.13182e+06	2.07682e+06	3.84144e+06	602943	964983	1.8859e+06
578	Coniferyl alcohol	Phenolic acids	Phenolic acids	3	127638	34775.2	398526	10764	146115	22620.9	176805
579	coumarin(ISO1)	Lignans and Coumarins	Coumarins	1	6.05471e+06	1.30136e+06	1.83773e+06	8.62884e+06	5.79586e+06	888440	1.5014e+06
580	Cryptochlorogenic acid (4-O-Caffeoylquinic acid)	Phenolic acids	Phenolic acids	2	4.88535e+07	527933	917062	203306	5.88111e+07	458577	766478
581	Curcurbitacin IIA	Terpenoids	Triterpene	3	30547.2	11305.4	199354	389814	25493.3	19567.3	213017
582	Cyanidin-3-O-(2''-O-xylosyl)galactoside	Flavonoids	Anthocyanidins	3	9207.4	2674.63	15941.3	3352.37	27383.3	6273.15	13867.1
583	Cyanidin-3-O-(6''-O-caffeoyl)glucoside	Flavonoids	Anthocyanidins	3	203915	61780.6	60005	1470005	168357	42464.4	29841.9
584	Cyanidin-3-O-(6''-O-p-Coumaroyl)glucoside	Flavonoids	Anthocyanidins	3	39483285	8982115	1.76207e+06	9	32672200	5.90351e+06	1.61845e+06
585	Cycloolivil-6-O-glucoside	Lignans and Coumarins	Lignans	3	27028.9	9	125582	425131	9850.88	9	44914
586	Daminozide	Alkaloids	Alkaloids	3	45589.5	26804.2	44491.7	12691.3	41124.4	25459.6	65797.5
587	Daphnin	Lignans and Coumarins	Coumarins	3	145137	10857.2	126564	58644.5	192569	19972.1	90869.6
588	Darendoside A	Phenolic acids	Phenolic acids	2	117675	4929.25	278542	91520.9	191088	6461.18	195520
589	Deacetylnomilin	Terpenoids	Triterpene	1	473176	81027.7	3.90376e+06	7.77506e+06	306581	200131	3.51304e+06
590	Deacetylnomilin(ISO1)	Terpenoids	Ditepenoids	1	847505	1832505	1.37697e+06	7.99039e+06	712099	557086	777876
591	Deacetylnomilinic acid	Terpenoids	Triterpene	2	42505	228871	245005	9	9	530005	77479.3
592	Decursinol	Lignans and Coumarins	Coumarins	2	9	108014	112755	22882.4	33194.9	79570.5	158023
593	Dehydrodiconiferyl alcohol-4-O-glucoside	Lignans and Coumarins	Lignans	3	664168	22739.6	2.89734e+06	407201	950791	7030.52	973767
594	Dehydrodiconiferyl alcohol-gamma'-O-glucoside	Lignans and Coumarins	Lignans	3	608821	23727.9	2.46446e+06	403248	960289	22059.4	984504
595	Dehydrolindestrenolide	Terpenoids	Sesquiterpenoids	3	204302	114073	248874	22071.2	286998	104741	822505
596	Dehydrololiolide	Terpenoids	Terpene	1	30666.8	1.62219e+06	681743	58969.5	59674.3	1.06476e+06	361100
597	Dehydroxyevodol	Terpenoids	Terpene	3	9	1057.11	19202.2	79034.1	9	14782.3	19272
598	Delphinidin-3-O-(2'''-O-p-coumaroyl)rutinoside	Flavonoids	Anthocyanidins	3	847420	7505	30428.5	137505	2607170	9	36405.6
599	Delphinidin-3-O-(6''-O-p-coumaroyl)glucoside	Flavonoids	Anthocyanidins	3	11415940	9	9	1.73994e+06	1.60643e+07	9	9
600	Delphinidin-3-O-rutinoside-7-O-glucoside	Flavonoids	Anthocyanidins	3	9	9658.44	9	594017	6.59764e+06	9	9
601	Demethoxysudachitin	Flavonoids	Flavones	1	1.58058e+07	106103	214491	61866.9	2.16696e+07	104876	307207
602	Demethylbufotenine O-Glucoside	Alkaloids	Plumerane	1	37576.3	2173.65	163316	4.46077e+07	43876.1	2893.73	97801.9
603	Demethylnobiletin 5-[6''-(3-Hydroxy-3-Methylglutaryl)Glucoside]	Flavonoids	Flavones	1	1.65707e+06	298255	154126	23759.8	2.14582e+06	245386	222032
604	Demethylnobiletin 5-[6''-(3-Hydroxy-3-Methylglutaryl)Glucoside]-diglucoside	Flavonoids	Flavones	1	260628	1639.2	2445.26	3271.2	441615	9	12505
605	Demethylnobiletin 5-[6''-(3-Hydroxy-3-Methylglutaryl)Glucoside]Glucoside	Flavonoids	Flavones	1	9.60058e+06	91673.6	92797.6	16583.8	9.91276e+06	96378.4	80124.7
606	Demethylnobiletin 5-O-Glucoside	Flavonoids	Flavones	1	4.87579e+06	968403	650727	63687.5	6.76526e+06	1.31533e+06	1.45216e+06
607	Dendrocrepine	Alkaloids	Alkaloids	2	7.39484e+06	89148.9	100656	753440	3.59259e+06	44140.4	69305.6
608	de-O-methyllasiodiplodin	Quinones	Quinones	1	8.91198e+06	1.04444e+07	2.54602e+07	2.27072e+07	1.21727e+07	9.41557e+06	2.78943e+07
609	Desmethoxysudachitin 5-[6''-(3-Hydroxy-3-Methylglutaryl)Glucoside]	Flavonoids	Flavones	1	7.64841e+06	460706	310752	131870	9.42976e+06	625008	470457
610	Desmethylsinensetin 5-[6''-(3-Hydroxy-3-Methylglutaryl)Glucoside]	Flavonoids	Flavones	2	91810.8	2505	9	9021.15	57095.2	3545.58	3897.69
611	Dicaffeoylquinic acid-O-glucoside	Phenolic acids	Phenolic acids	3	6.00239e+06	73500	218607	73532.2	5.97475e+06	103503	391057
612	Dichotomoside A	Lignans and Coumarins	Lignans	2	128752	20005	298752	4.90836e+06	607837	10005	117504
613	Didymin (Isosakuranetin-7-O-rutinoside)	Flavonoids	Flavanones	1	1.58067e+06	1.13019e+06	6.19973e+06	56059.5	2.03881e+06	2.18656e+06	4.81105e+06
614	Diethanolamine	Alkaloids	Alkaloids	3	202791	126916	125841	62226.3	130214	105272	41550.2
615	Diferuloylcadaverine	Alkaloids	Phenolamine	3	78437.7	5005	99041.1	84129.4	85471.7	9	105161
616	Dihydroactinidiolide	Others	Lactones	3	15317	21796.4	60621.3	20374.8	6036.78	37494.9	50286.3
617	Dihydrobungeanool	Alkaloids	Alkaloids	3	5064.16	13229	10829	15448.4	24369.4	11379.3	12622
618	Dihydrocaffeoylglucose	Phenolic acids	Phenolic acids	3	52793	41304.8	23393.9	219136	41704	51564.6	31379.7
619	Dihydrocharcone-4'-O-glucoside	Flavonoids	Chalcones	3	50442	11360.9	21810	6049.16	42220.5	11293.3	14488.6
620	Dihydrodehydrodiconiferyl alcohol-4-O-glucoside	Lignans and Coumarins	Lignans	3	101013	34162	328690	36191.4	91535.8	40086.3	276190
621	Dihydroferulic acid glucoside	Phenolic acids	Phenolic acids	2	97378.1	123667	119611	450065	220859	127755	131191
622	Dihydrokaempferol-3-O-glucoside	Flavonoids	Flavanonols	2	257505	892505	850005	62383.8	285005	531696	619869
623	Dihydrokaempferol-7-O-glucoside	Flavonoids	Flavanonols	3	48398.3	26212.8	9	20867	65888.3	9	9
624	Dihydromarein	Flavonoids	Chalcones	3	34658.4	7362.62	19666.9	8228.35	41799.5	11424.3	8736.22
625	Dihydromyricetin-3-O-glucoside	Flavonoids	Flavanonols	3	58799.3	62192.5	417603	2.83179e+06	80471.8	16201.4	194098
626	Dihydropenstemide	Terpenoids	Monoterpenoids	3	3.83651e+06	1.30086e+06	4.5092e+06	675816	4.90349e+06	1.40473e+06	4.23775e+06
627	Dihydrophaseic Acid	Terpenoids	Sesquiterpenoids	3	244265	494753	446107	158135	570624	566013	542805
628	Dihydroseselin	Lignans and Coumarins	Coumarins	3	204445	5581.75	23193.4	9	495334	6125.32	25641.3
629	Dihydrosuberenol	Lignans and Coumarins	Coumarins	3	243549	2058.08	15902.1	6530.44	308855	2830.89	15026.3
630	Dihydrovomifoliol 4-O-malonyl glucoside	Others	Others	1	517786	169275	2.70094e+06	172509	605294	258593	5766910
631	Dihydroxy-dimethoxyflavone	Flavonoids	Flavones	1	9.28818e+06	191621	295997	63446.6	1.10028e+07	116193	407167
632	Dihydroxy-dimethoxyflavone-7-O-glucoside	Flavonoids	Flavones	2	4.30411e+06	23632.6	35841.3	17505	2.65689e+06	8962.76	59013.8
633	Dihydroxypentamethoxyflavone	Flavonoids	Flavones	1	7.02375e+06	74561.5	139139	42633.9	7.98667e+06	84330.7	200450
634	Diisobutyl phthalate	Phenolic acids	Phenolic acids	3	9.0954e+06	9.97007e+06	2.61388e+07	2.31321e+07	1.17821e+07	9.42551e+06	2.70928e+07
635	Dimethoxysamin	Lignans and Coumarins	Lignans	3	140006	12505	6004	5217.5	275005	9	5460.7
636	Dimethyl phthalate	Phenolic acids	Phenolic acids	2	103407	83230.8	122253	90927.4	98459.4	81082.6	182430
637	Diosmetin (5,7,3'-Trihydroxy-4'-methoxyflavone)	Flavonoids	Flavones	3	3.76077e+07	422238	1.05103e+06	142373	4.5477e+07	434907	1.27534e+06
638	Diosmetin-6-C-glucoside	Flavonoids	Flavones	1	1.0163e+07	811233	1.19974e+06	176617	1.0348e+07	1.64295e+06	1.62208e+06
639	Diosmetin-7-O-(6''-malonyl)glucoside	Flavonoids	Flavones	1	22758	2505	9	2505	53813	15005	9
640	Diosmetin-7-O-galactoside	Flavonoids	Flavones	1	1.52349e+07	366245	213556	132932	3.1895e+07	630711	231237
641	Diosmetin-7-O-Neohesperidoside (Neodiosmin)	Flavonoids	Flavones	1	2.83124e+07	6.55176e+06	3.13608e+06	1.91574e+06	3.45199e+07	9.35293e+06	3.65581e+06
642	Diosmetin-7-O-rutinoside (Diosmin)	Flavonoids	Flavones	2	1.94796e+07	4091970	2.0975e+06	948718	2.15964e+07	3.89157e+06	2.61575e+06
643	Diosmetin-8-C-(2''-O-arabinosyl)glucoside	Flavonoids	Flavones	3	367635	91015.2	234173	33626.5	732325	100858	217053
644	Diosmetin-8-C-(2''-O-rhamnosyl)glucoside	Flavonoids	Flavones	1	2.84577e+06	6492.69	9	5005	6.7195e+06	6534.08	10403.8
645	Diosphenol 2-(6''-Malonyl)Glucoside	Others	Others	3	3.53253e+06	1002505	4862805	904153	5.08729e+06	674429	3.41927e+06
646	Dioxindole-3-acetyl-3-O-glucoside	Alkaloids	Plumerane	3	31411.6	9	37673.5	9	62814.9	9	19388.6
647	Diphyllin	Lignans and Coumarins	Lignans	1	342053	14202.3	32103.5	8646.84	324285	8398.97	29025.9
648	Disinapoyl glucoside	Phenolic acids	Phenolic acids	3	23500	12269.4	47658.7	12118.4	62772.4	7590.17	81973.1
649	DL-2-Aminoadipic acid	Alkaloids	Alkaloids	3	89691.6	215995	360487	204880	100194	166193	286897
650	D-Panthenol	Others	Alcohol compounds	3	9433.64	55720.3	57432.7	15256.1	50331.2	39144	173201
651	D-Threo-guaiacylglycerol-7-O-β-D-glucoside	Phenolic acids	Phenolic acids	2	33627.5	4721.1	46728.9	13972.6	47241.3	5661.99	53197.3
652	Dunalianoside A	Phenolic acids	Phenolic acids	3	157048	9	86652.6	9	136819	23648.9	86791
653	Dunalianoside B	Phenolic acids	Phenolic acids	2	48398.3	26212.8	9	20867	65888.3	9	9
654	Dunalianoside C	Phenolic acids	Phenolic acids	2	117768	49350.9	92748.8	3.20257e+06	168944	63737.1	51883.8
655	Ebuloside	Terpenoids	Monoterpenoids	3	90645	298416	672535	432221	148116	296340	541595
656	Echinacoside	Phenolic acids	Phenolic acids	3	18885.1	12188	35860.6	293440	176622	7866.9	49179.2
657	Echinopsine	Alkaloids	Quinoline alkaloids	1	408700	3130.76	58404.6	9	392474	2792.41	8062.47
658	Ehretioside B	Alkaloids	Phenolamine	3	60788.9	21293.4	16254.5	9609.37	5887.69	25311.7	18665.2
659	Elemol	Terpenoids	Sesquiterpenoids	3	1.41495e+07	1.27801e+07	1.89454e+07	1.49728e+07	1.11259e+07	9.04381e+06	1.95086e+07
660	Eleocharin E	Flavonoids	Flavones	2	1.84454e+07	195328	215018	90948.2	2.41806e+07	158630	414543
661	Eleutheroside B1	Lignans and Coumarins	Coumarins	3	312095	80005	37135.5	45269.2	612381	53004	22103
662	Eleutheroside E	Lignans and Coumarins	Lignans	2	573894	367248	2.9437e+06	114561	744206	1.0407e+06	5.30089e+06
663	Epicatechin-3'-O-β-D-glucopyranoside	Flavonoids	Flavanols	3	9	9281.1	16547.9	504483	5453.84	2336.93	9602.06
664	Epipinoresinol	Lignans and Coumarins	Lignans	3	8969.06	9	29068.2	33187.7	23294.5	3684.18	9257.92
665	Epoxybergamottin	Lignans and Coumarins	Coumarins	3	3788.26	9	59881.8	2562.35	3422.17	9	150167
666	Ergosta-5,24(28)-diene-3,20,26-triol (Podecdysone C)	Steroids	Steroid	2	148976	19542.2	11145	3035.69	93149.3	9990.03	10013.6
667	Eriodictyol (5,7,3',4'-Tetrahydroxyflavanone)	Flavonoids	Flavanones	1	791961	12704.8	25220.3	9	1.1107e+06	10808	30709.8
668	Eriodictyol-3'-O-glucoside	Flavonoids	Flavanones	2	48398.3	26212.8	9	20867	65888.3	9	9
669	Eriodictyol-5,3'-Di-O-glucoside	Flavonoids	Flavanones	3	18567.5	10005	212505	4436.57	45005	32505	78825.7
670	Eriodictyol-7-O-(6''-malonyl)glucoside	Flavonoids	Flavanones	3	9	31894.3	35085.4	2.00282e+06	15426.2	42505	31894.3
671	Eriodictyol-7-O-(6''-O-p-coumaroyl)glucoside	Flavonoids	Flavanones	3	221681	167437	4.0862e+06	4562.17	184025	156464	4.05508e+06
672	Eriodictyol-7-O-glucoside	Flavonoids	Flavanones	2	77505	210005	415707	9	165005	173960	300005
673	Eriodictyol-7-O-Rutinoside (Eriocitrin)	Flavonoids	Flavanones	2	947034	372658	2.08747e+06	190503	1.87024e+06	343294	2.59351e+06
674	Eriodictyol-8-C-glucoside	Flavonoids	Flavanones	3	99258.3	33770.8	83519.2	1.35252e+06	134272	30778.2	89074.1
675	Eriodictyol-8-C-glucoside-4'-O-glucoside	Flavonoids	Flavanones	3	58720.4	9	17505	437465	52505	9	9
676	Eriostemin	Flavonoids	Flavones	1	1.99985e+06	26916.9	43038.6	13323.9	3.43915e+06	27505	69481.1
677	Erythro-Guaiacylglycerol-β-O-4'-dehydrodisinapyl Ether	Lignans and Coumarins	Lignans	3	2059.39	9	20363.3	107831	5793.15	9	10061.3
678	Esculetin-7-O-glucoside	Lignans and Coumarins	Coumarins	3	93376.3	46659.9	148093	43046.7	132808	71152.4	101519
679	Esculin (6,7-Dihydroxycoumarin-6-O-glucoside)	Lignans and Coumarins	Coumarins	3	145137	10857.2	126564	58644.5	192569	19972.1	90869.6
680	Ethyl Rosmarinate	Phenolic acids	Phenolic acids	1	1.13376e+06	30513.4	40369.8	9561.39	944018	10957.3	43005.3
681	Ethylparaben	Phenolic acids	Phenolic acids	3	4984.27	4015.69	82808.8	11157.4	5978.59	15118.6	96281.5
682	Ethylsalicylate	Phenolic acids	Phenolic acids	3	9	9	9	42706.4	20005	9602.77	10005
683	Eucalyptin (5-Hydroxy-7,4'-dimethoxy-6,8-dimethylflavone)	Flavonoids	Flavanones	3	64904.8	9	9	35448.1	44004.9	9	9
684	Eucommiol	Others	Alcohol compounds	3	34529.5	53794.7	73759.4	10356.6	27636.7	65995.7	110372
685	Eugenyl formate	Others	Others	1	1.15403e+06	1.51921e+07	5.9951e+06	975856	926605	9.5556e+06	3.54981e+06
686	Eupatilin (5,7-Dihydroxy-3',4',6-Trimethoxyflavone)	Flavonoids	Flavones	2	3.3686e+07	514363	837949	191448	3.27428e+07	243338	1.0387e+06
687	Eupatilin-7-O-glucoside	Flavonoids	Flavones	1	2.74029e+06	39794.7	51497.2	47505	1.84301e+06	51435.2	98659.6
688	Eupatorin; 3',5-Dihydroxy-4',6,7-Trimethoxyflavone	Flavonoids	Flavones	2	2.153e+07	207968	523391	125567	1.84669e+07	149631	653687
689	Eupatorin-5-methylether (3'-hydroxy-5,6,7,4'-tetramethoxyflavone)	Flavonoids	Flavones	1	404502	81529.6	114429	30862.9	382239	48742.2	125247
690	Evodol	Terpenoids	Triterpene	2	28788.9	16933.1	297468	954539	18680	21332.2	205138
691	Fargesin	Lignans and Coumarins	Lignans	2	212505	9	365900	22505	225005	6052.25	180844
692	Ferulic acid methyl ester	Phenolic acids	Phenolic acids	3	656425	47396.2	81142.3	112695	958123	41135.5	147138
693	Ferulic acid-4-O-glucoside	Phenolic acids	Phenolic acids	2	279470	9	24216.5	22863.7	277457	9	38797.2
694	Ferulic β-glucoside	Phenolic acids	Phenolic acids	2	503872	1.31346e+06	844759	355817	362383	1.69294e+06	659689
695	Feruloyl syringic acid	Phenolic acids	Phenolic acids	3	20272.5	5634.5	69651.5	52505	68721	23838.3	34825.9
696	Feruloylmalic acid	Phenolic acids	Phenolic acids	3	964481	21914.5	61465.6	38939.2	1.33863e+06	12485.1	127431
697	Feruloylsinapoyltartaric acid	Phenolic acids	Phenolic acids	3	32508.8	9	4038.64	9	23635.9	9	7785.97
698	Flavoyadorinin A	Flavonoids	Flavonols	1	9.77109e+06	122371	181257	96478.9	1.22491e+07	217287	353976
699	Flindulatin	Flavonoids	Flavones	2	3.06825e+07	398110	746847	137079	2.4087e+07	202206	825575
700	Flindulatin 5-[6''-(3-Hydroxy-3-Methylglutaryl)Glucoside]	Flavonoids	Flavones	1	241424	54122.4	38531.6	5921.92	237331	163198	113049
701	Flindulatin 5-[6''-(3-Hydroxy-3-Methylglutaryl)Glucoside]glucoside	Flavonoids	Flavones	1	458813	2505	10005	5005	305398	3241.32	10005
702	Fraxetin (7,8-Dihydroxy-6-methoxycoumarin)	Lignans and Coumarins	Coumarins	3	9	9	9	160988	9	37097.4	9
703	Fraxidin-8-O-glucoside	Lignans and Coumarins	Coumarins	3	1697505	2437505	347505	127505	5906345	801421	312505
704	Furanofructosyl-α-D-(3-mustard acyl)glucoside	Phenolic acids	Phenolic acids	3	9	29289.6	636907	988039	9	32277.7	359254
705	Galangin (3,5,7-Trihydroxyflavone)	Flavonoids	Flavones	1	1.55422e+06	18850.8	26452.4	2363.38	1.80214e+06	11424.6	32910.2
706	Galangin-7-O-glucoside	Flavonoids	Flavones	3	57505	9	83484	505005	340005	40005	119045
707	Gallacetophenone	Phenolic acids	Phenolic acids	1	1.48109e+06	836549	1.56462e+06	1.07566e+06	2.08759e+06	883390	2.0441e+06
708	Gallic acid-4-O-glucoside	Phenolic acids	Phenolic acids	3	102112	6700.02	159014	39725.7	129440	2479.77	60799.2
709	Gardenin 5-[6''-(3-Hydroxy-3-Methylglutaryl)Glucoside]glucoside	Flavonoids	Flavones	2	2.5879e+07	69401.6	149460	33222.6	2.28195e+07	30737.7	153886
710	Gardenin 5-O-Glucoside	Flavonoids	Flavones	2	573659	7717.56	116553	11791.9	847713	9865.26	225032
711	Gardenin A	Flavonoids	Flavones	1	9.36432e+06	1.44763e+06	1.09752e+06	499937	8.52019e+06	1.08793e+06	1.24562e+06
712	Gardenin A glucoside	Flavonoids	Flavones	2	169366	5704.76	14309.8	6515.26	257494	7505	17505
713	Gardenin A malonyl glucoside	Flavonoids	Flavones	1	1.88186e+06	72657.3	93852.4	18651.6	5.85291e+06	46855.5	181743
714	Gardenin B	Flavonoids	Flavones	2	1.26144e+07	198225	483539	141227	1.29501e+07	122208	616238
715	Gardenin B 5-(6''-Malonyl)Glucoside	Flavonoids	Flavones	1	372184	9	7136.78	9	673208	5323.04	6423.53
716	Gardenin B 5-[6''-(3-Hydroxy-3-Methylglutaryl)Glucoside]	Flavonoids	Flavones	1	349606	20005	12115	7881.73	572475	12505	11416.3
717	Gardenin B 5-glucoside	Flavonoids	Flavones	1	5724845	148964	261502	9	4899370	625005	905005
718	Gardenin C	Flavonoids	Flavones	2	6.15516e+07	1.69275e+06	5.02824e+06	1.31687e+06	5.74708e+07	1.08285e+06	6.20065e+06
719	Gardenin C 5-[6''-(3-Hydroxy-3-Methylglutaryl)Glucoside]	Flavonoids	Flavones	1	1.78409e+06	21549.2	35139	17505	2.91032e+06	23746.5	72380.3
720	Gardenin C 5-[6''-(3-Hydroxy-3-Methylglutaryl)Glucoside]glucoside	Flavonoids	Flavones	1	8.85645e+06	22533.4	38893.4	4631.93	9.76816e+06	12734.1	61876.6
721	Gardenin C malonyl glucoside	Flavonoids	Flavones	2	1.30301e+06	130041	164097	5.63704e+06	2.43822e+06	125005	100907
722	Gardenin D	Flavonoids	Flavones	2	5.92326e+06	108067	163882	41909.7	5.91826e+06	26061.2	213959
723	Gardenin D 5-[6''-(3-Hydroxy-3-Methylglutaryl)Glucoside]	Flavonoids	Flavones	1	5.4097e+06	89787.2	131087	25929.3	8.40139e+06	78083.1	160543
724	Gardenin D 5-[6''-(3-Hydroxy-3-Methylglutaryl)Glucoside]Glucoside	Flavonoids	Flavones	1	1.87025e+06	19774.6	12821.9	5005	2.79254e+06	13025.1	22166.8
725	Gardenin E 5-[6''-(3-Hydroxy-3-Methylglutaryl)Glucoside]	Flavonoids	Flavones	2	1.55201e+06	28438.3	57766.7	12505	2.42176e+06	9074.94	58032.3
726	Gardenin E 5-[6''-(3-Hydroxy-3-Methylglutaryl)Glucoside]Glucoside	Flavonoids	Flavones	1	9.95513e+06	46429.5	77217.9	19095.4	1.06806e+07	37505	103269
727	Gardenin E 5-Rutinoside	Flavonoids	Flavones	3	42449.3	9	7505	9	122505	9	3260.88
728	Gardenin E glucoside	Flavonoids	Flavones	3	289789	27847.7	31892.3	10640.3	504021	62984.1	53253.6
729	Gardenoside	Terpenoids	Monoterpenoids	3	15188.3	75805.5	43842.4	19135.3	27199.4	86388.1	44371.9
730	Genipin	Terpenoids	Monoterpenoids	3	55005	22506.6	181770	882505	92505	16004	140418
731	Geniposide	Terpenoids	Monoterpenoids	3	406058	47777.2	1132505	93418.8	418155	102777	458924
732	Genistein	Flavonoids	Isoflavones	1	249316	3501.5	6745.12	10829.6	276624	1752.5	9290.71
733	Genistein-7-O-(6''-malonyl)glucoside	Flavonoids	Isoflavones	3	7809.3	25120.1	59746	79668.6	9	28561.2	61525.9
734	Genistein-7-O-galactoside	Flavonoids	Isoflavones	3	110556	12505	20005	689152	158883	14146.7	28718.8
735	Genistein-7-O-galactoside-rhamnose	Flavonoids	Isoflavones	2	6.13221e+06	8216475	6381010	2.49428e+07	13176215	6.55218e+06	4.44311e+06
736	Genistein-7-O-Glucoside (Genistin)	Flavonoids	Isoflavones	2	46628.6	42807.8	21011.9	9	18392.9	40126.7	18385.9
737	Genistein-8-C-apiosyl(1→6)glucoside	Flavonoids	Isoflavones	1	7.65403e+06	40005	622116	23862	1.31592e+07	32638.7	354399
738	Genistein-8-C-glucoside	Flavonoids	Isoflavones	1	10859930	515005	1.51957e+06	442505	7.21121e+06	390278	1.10559e+06
739	Gentianamine	Alkaloids	Pyridine alkaloids	3	13822.6	6913.61	60005	15836	17505	9	30881
740	Glaucin A	Steroids	Steroid	3	56008.7	22378.5	55967.1	655208	12791.3	25201.8	60762.4
741	Glomeratose A	Phenolic acids	Phenolic acids	3	161900	8077.6	19620.2	5005	162365	5342.67	31695.5
742	Glucosyl 3,7-dimethylocta-2,6-diene-1,4,8-trio	Others	Others	3	216811	27412.2	11680.6	4516.55	454674	29171.4	27005.3
743	Glucosyl 6-Hydroxy-2,6-Dimethyl-2E,7-Octadienoate	Others	Others	2	14295	186536	106136	26223.6	48957.5	147921	133224
744	Glucosyl 6-methylhept-6-ene-1,2,3,4,5-pentaol	Others	Others	2	703048	1.11331e+06	1.05988e+06	137370	658656	1.88194e+06	1.55758e+06
745	Glucosyl isomucronulatol-7-O-glucoside	Flavonoids	Other Flavonoids	2	2.79114e+06	1.50268e+06	3.53391e+06	5492.72	2.64079e+06	1.73424e+06	3.44068e+06
746	Glucosyl-5,8,3'-trihydroxy-6,7,4'-trimethoxyflavone-8-O-β-D-glucoside	Flavonoids	Flavones	2	354490	13779.9	10236.5	7505	1027505	16013.6	12505
747	Glucosyringic acid	Phenolic acids	Phenolic acids	2	62290.4	44313.4	703511	743934	103526	37106.2	604920
748	glyconone	Alkaloids	Piperidine alkaloids	1	399890	6883.4	3.05772e+06	9	1.07669e+06	35089	2.61138e+06
749	Gnetifolin B	Flavonoids	Flavones	1	1.94482e+07	183740	325449	48158.8	2.46717e+07	133998	466492
750	Gossypetin-3-O-glucoside	Flavonoids	Flavonols	2	9	122739	275005	127505	9	206907	200168
751	Grandisine I	Alkaloids	Alkaloids	3	41010.6	9	9	9	112760	9	9
752	Grevilloside F	Phenolic acids	Phenolic acids	1	72265	193792	85675.2	104318	83232.1	165134	102061
753	Haploperoside	Lignans and Coumarins	Coumarins	1	4.97965e+06	147505	202505	367354	7.41913e+06	98486.5	76152
754	Hedycaffeoylglucoside A	Quinones	Anthraquinone	1	867393	438791	190643	45005	974403	417693	282505
755	Hesperetin	Flavonoids	Flavanones	2	60966.8	80139.4	373108	52077.4	169829	87108.9	202451
756	Hesperetin-5-O-glucoside	Flavonoids	Flavanones	3	1.77415e+06	24646.1	44527.7	290065	9.38528e+06	37665.4	49971.2
757	Hesperetin-6-C-glucoside-7-O-glucoside	Flavonoids	Flavonols	3	175852	131150	124155	52505	181445	105539	55595
758	Hesperetin-7-O-(6''-malonyl)glucoside	Flavonoids	Flavanones	3	365981	17754.1	423509	7599.47	307229	18366.1	199571
759	Hesperetin-7-O-glucoside	Flavonoids	Flavanones	1	3.94184e+07	2.53448e+07	5.6025e+07	2025005	3.90202e+07	4.62058e+07	4.56223e+07
760	Hesperetin-7-O-neohesperidoside(Neohesperidin)	Flavonoids	Flavanones	1	16641505	6.39509e+06	1.34095e+07	885005	1.23701e+07	5.95159e+06	1.42304e+07
761	Hesperetin-8-C-glucoside-3'-O-glucoside	Flavonoids	Flavonols	3	551258	20620.6	27952.5	220609	1.44566e+06	23331.3	20008.8
762	Hesperidin methylchalcone	Flavonoids	Chalcones	1	797630	784115	3.59464e+06	58497.8	708805	888677	2.60595e+06
763	Hinokinin	Lignans and Coumarins	Lignans	3	65036.3	2839.18	2283.48	4643.95	46406.1	9	5388.2
764	Hinokitiol	Terpenoids	Monoterpenoids	3	18767.4	31073.4	33609.6	28826.7	45608.5	16273.9	46406.8
765	Hispidulin (5,7,4'-Trihydroxy-6-methoxyflavone)	Flavonoids	Flavones	3	3.45134e+07	314509	1.36148e+06	157420	4.31328e+07	320789	1.06645e+06
766	Hispidulin-7-O-(6''-O-p-Coumaroyl)Glucoside	Flavonoids	Flavones	3	28288475	1.21643e+06	1.73744e+06	890005	1.57108e+07	2390005	2661110
767	Hispidulin-7-O-glucoside(Homoplantaginin)	Flavonoids	Flavones	1	1.78281e+07	256266	137505	131860	3.55675e+07	197505	166707
768	Hispidulin-8-C-(2''-O-glucosyl)glucoside	Flavonoids	Flavones	3	1.48427e+06	251685	436152	45744.6	1.43624e+06	434642	657903
769	Hispidulin-8-C-(2''-O-xylosyl)xyloside	Flavonoids	Flavones	3	22327.3	2505	7505	5005	42544.3	9	9
770	Homoeriodictyol	Flavonoids	Flavanones	2	324676	200200	591169	61968.3	422712	198459	677347
771	Homogentisic acid	Phenolic acids	Phenolic acids	3	216892	148927	137143	118089	230244	104683	112402
772	Hydroxy isoliquiritigenin glucoside	Flavonoids	Chalcones	3	88973.2	22137.8	21337.9	23868.9	42061.9	28623.6	11233.1
773	HydroxyAloe-emodin-8-O-glucoside	Quinones	Anthraquinone	1	559033	235392	66906.3	9	1.2639e+06	199951	99317.4
774	Hydroxyauranetin 5-[6''-(3-Hydroxy-3-Methylglutaryl)Glucoside]	Flavonoids	Flavones	2	969891	40480.5	35323.4	9	1.19271e+06	97593	56685.8
775	Hydroxyauranetin 5-[6''-(3-Hydroxy-3-Methylglutaryl)Glucoside]Glucoside	Flavonoids	Flavones	1	8.45074e+06	68578.7	39367.3	20805.3	8.96355e+06	82699.3	61661.1
776	Hydroxyauranetin 5-O-Glucoside	Flavonoids	Flavones	1	5.01829e+06	1.07827e+06	808695	54842.5	7.48619e+06	1.44045e+06	1.36002e+06
777	Hydroxymenisdaurin D	Alkaloids	Alkaloids	1	3.20719e+06	629696	1.19477e+06	4.63347e+06	3.5565e+06	606353	1.30684e+06
778	Hydroxyrudicoumarin C glucoside	Lignans and Coumarins	Coumarins	2	203094	256155	419552	299822	131541	237364	574174
779	Hypolaetin 7,8,3',4'-Tetramethyl Ether	Flavonoids	Flavones	1	3.65531e+06	50164.9	189774	50574.2	5.94971e+06	46234.8	307706
780	Icariside B1	Terpenoids	Terpene	1	240836	137377	76572.5	28154.5	644413	144133	109743
781	Icariside B2	Others	Ketone compounds	3	122577	22162.8	108033	1.02276e+06	292134	18700.3	212602
782	Idesin	Phenolic acids	Phenolic acids	2	42024	14876.5	112951	72845	35396.8	7397.02	48400.2
783	Indole	Alkaloids	Plumerane	2	816594	112846	558781	212233	410224	115509	370934
784	Irigenin	Flavonoids	Isoflavones	2	3.7256e+06	316984	366957	102086	2.81404e+06	169979	316465
785	Iristectorigenin A	Flavonoids	Isoflavones	1	2.44704e+07	267522	388538	106810	3.61684e+07	235526	478542
786	Iristectorigenin B	Flavonoids	Isoflavones	1	376383	5378.23	15684.5	5385.38	550777	4304.3	13996.6
787	Isodendrocrepine	Alkaloids	Alkaloids	2	7.87549e+06	97026	102410	779358	3.73328e+06	51524.1	73644.1
788	Isohemiphloin	Flavonoids	Flavanones	2	324960	38672.5	125002	38713.4	410436	15005	141126
789	Isolariciresinol-9'-O-glucoside	Lignans and Coumarins	Lignans	3	125548	61225.4	305865	90507.4	123417	64683.4	303045
790	Isoliquiritin	Flavonoids	Chalcones	2	59154.1	156316	136653	9	44359.4	218391	136653
791	Isoluteolin-6,8-di-C-glucoside	Flavonoids	Flavones	2	5.83134e+06	236375	624948	70959.5	8.75316e+06	391632	811721
792	Isomangiferin	Flavonoids	Other Flavonoids	3	47505	106116	53375	45005	82505	82293	62533.4
793	Isomartynoside	Phenolic acids	Phenolic acids	3	6.15703e+06	1.44114e+07	1.13333e+07	5.11101e+07	6.04581e+06	2.05388e+07	1.39443e+07
794	Isomexoticin	Lignans and Coumarins	Coumarins	1	204606	9	4019.09	9	193274	9	4305.19
795	Isomexoticin glucoside	Lignans and Coumarins	Coumarins	3	15005	16253.1	23195.7	9	6475.39	19379.9	4933.94
796	Isomexoticin malonyl glucoside	Lignans and Coumarins	Coumarins	3	30405.2	10136.6	18769.1	5005	41318.2	27278.4	17148.2
797	Isoobacunoic acid	Terpenoids	Triterpene	1	499114	2245005	1500005	7933604	490034	1410005	764339
798	Isoorientin-7-O-(2''-rhamnosyl)glucoside	Flavonoids	Flavones	3	9	9	9	12711.6	51665.2	9	9
799	Isoorientin-7-O-glucoside	Flavonoids	Flavones	3	9	9	9	60812.4	168446	9	20847.3
800	Isopeucenin	Lignans and Coumarins	Coumarins	1	54531.7	2152.15	13906.8	9	32372.2	1622.16	59357.1
801	Isopimaric acid	Terpenoids	Ditepenoids	2	59859.3	76782.6	106750	96171.9	38753	54620.2	120176
802	Isorhamnetin; 3'-Methoxy-3,4',5,7-Tetrahydroxyflavone	Flavonoids	Flavonols	2	272059	3565.43	4092.65	17367.5	1.33346e+06	11445.3	11104.2
803	Isorhamnetin-3,7-O-diglucoside	Flavonoids	Flavonols	1	103045	34671.9	32084.2	323945	457531	19303.9	46140
804	Isorhamnetin-3-O-(2''-O-xylosyl)glucoside	Flavonoids	Flavonols	3	20652.4	125467	136039	32220.6	11551.4	101454	90788.4
805	Isorhamnetin-3-O-(6''-acetylglucoside)	Flavonoids	Flavonols	2	40762	21102.7	57772.2	568515	221287	10759.8	28202.2
806	Isorhamnetin-3-O-(6''-malonyl)glucoside	Flavonoids	Flavonols	1	99746.4	30005	91422.3	5.26913e+06	510057	18525.5	74416.4
807	Isorhamnetin-3-O-(6''-malonyl)glucoside-7-O-glucoside	Flavonoids	Flavonols	3	25005	20005	13207.5	394973	40388.8	3075.14	7525.64
808	Isorhamnetin-3-O-arabinoside	Flavonoids	Flavonols	3	104888	9	9	37448.3	290930	9	12720.8
809	Isorhamnetin-3-O-neohesperidoside	Flavonoids	Flavonols	1	2.66175e+06	149275	1.54034e+06	9.02289e+06	1.01204e+07	87505	1737505
810	Isorhamnetin-3-O-rhamnoside	Flavonoids	Flavonols	3	47442.2	28818.7	186013	22505	40005	47905.1	132241
811	Isorhamnetin-3-O-rutinoside (Narcissin)	Flavonoids	Flavonols	3	3.93487e+06	217505	971833	8.36817e+06	1.05027e+07	9	1677505
812	Isorhamnetin-3-O-rutinoside-4'-O-glucoside	Flavonoids	Flavonols	2	88180.8	30005	126587	566225	348142	38465.8	133143
813	Isorhamnetin-3-O-rutinoside-7-O-(2''-O-glucosyl)glucuronate	Flavonoids	Flavonols	3	293309	5005	5005	2307.61	275021	1063.85	12505
814	Isorhamnetin-3-O-rutinoside-7-O-rhamnoside	Flavonoids	Flavonols	3	464744	87505	875005	4242660	769580	24018.1	278271
815	Isorhamnetin-3-O-sophoroside-7-O-rhamnoside	Flavonoids	Flavonols	2	93768.9	50257.8	123986	584171	296920	66630.4	113071
816	Isorhamnetin-7-O-glucoside (Brassicin)	Flavonoids	Flavonols	1	3.35001e+06	169097	247767	6748720	8.86799e+06	370866	101037
817	Isosalipurposide (Phlorizin Chalcone)	Flavonoids	Chalcones	3	3485730	1032505	17036490	510005	1812505	422505	1872505
818	Isosaponarin(Isovitexin-4'-O-glucoside)	Flavonoids	Flavones	3	562505	14993	137505	272505	1257505	15889.8	9
819	Isoschaftoside	Flavonoids	Flavones	3	47949.8	7294.16	38428.7	3131.33	29154.2	15005	36542.8
820	Isoscopoletin (6-Hydroxy-7-Methoxycoumarin)	Lignans and Coumarins	Coumarins	3	9	41686.1	57453.7	137047	22505	25005	32380
821	Isoscutellarein	Flavonoids	Flavones	1	211442	158782	704185	5312.3	252733	200030	481656
822	Isoscutellarein 7,8,4'-trimethyl ether 5-[6''-(3-Hydroxy-3-Methylglutaryl)Glucoside]glucoside	Flavonoids	Flavones	2	1.16551e+06	2602.7	9	5005	532161	4883.68	10005
823	Isosibiricin	Lignans and Coumarins	Coumarins	1	380564	1527.8	5085.55	2666.57	439112	533.683	8977.1
824	Isosinensetin	Flavonoids	Flavones	1	831350	9744.49	29418.7	3280.64	717107	4886.8	26191.6
825	Isotachioside	Phenolic acids	Phenolic acids	1	659932	40312.6	628456	641217	561651	26078.9	435430
826	Isovanillin	Phenolic acids	Phenolic acids	3	63762.8	115590	113022	39685.1	80322	135005	227505
827	Isovitexin 2''-O-arabinoside	Others	Alcohol compounds	3	5.54622e+06	18470	292289	25591.3	8.25509e+06	35218.5	253548
828	Isovitexin-2''-O-(6'''-p-coumaroyl)glucoside	Flavonoids	Flavones	3	46008.7	45005	42235	9	20005	28083	77505
829	Isovitexin-2''-O-rhamnoside	Flavonoids	Flavones	3	2625145	9	68594.5	9	4659245	7495.99	52505
830	Isovitexin-2''-O-xyloside	Flavonoids	Flavones	2	8.17179e+06	16579.6	518671	26234	1.40229e+07	66363.5	428299
831	Isovitexin-7-O-(6''-feruloyl)glucoside	Flavonoids	Flavones	2	146712	63726.5	73298.7	105534	132282	105699	80049.6
832	Isovitexin-7-O-(6''-sinapoyl)glucoside	Flavonoids	Flavones	2	124895	9	9	9	177505	9171.74	9
833	Isovitexin-7-O-glucoside(Saponarin)	Flavonoids	Flavones	3	365962	198772	437810	82393.7	356999	299668	515794
834	Isovitexin-7-O-glucoside-2''-O-rhamnoside	Flavonoids	Flavones	3	41521.3	7294.16	17660.7	9	24940.2	2505	57505
835	Isovitexin-8-O-xyloside	Flavonoids	Flavones	3	3780735	9625.21	227505	17064.1	3.03494e+06	12486.3	126243
836	Jaceidin 5-[6''-(3-Hydroxy-3-Methylglutaryl)Glucoside]Glucoside	Flavonoids	Flavones	1	2.91497e+06	25807.5	17958.7	7505	7.00752e+06	60005	68055.5
837	Jaceosidin-7-O-Glucoside	Flavonoids	Flavones	1	9.97693e+06	178708	197925	115538	1.44837e+07	325850	502640
838	Jasminoside A	Others	Others	3	2.28408e+06	536604	1.0633e+06	405333	2.74506e+06	765235	1.25109e+06
839	Javanicolide C	Terpenoids	Ditepenoids	2	541388	72878.4	3.84815e+06	6.05848e+06	629630	96316.8	1.28152e+06
840	Junosine	Alkaloids	Alkaloids	3	12985.1	686.657	9	9	34851.2	9	959.414
841	Justicidin A	Lignans and Coumarins	Lignans	1	8.51061e+06	1.36081e+06	2.46067e+06	1.39529e+06	9.09451e+06	905996	2.69505e+06
842	Justicidin C	Lignans and Coumarins	Lignans	1	8.61418e+06	1.31742e+06	2.48044e+06	1.45884e+06	8.09551e+06	914794	2.87984e+06
843	kaempferol 7-O-glucoside	Flavonoids	Flavones	3	1512505	1.59816e+06	3397875	3.24432e+06	2612305	1.84317e+06	2.11508e+06
844	kaempferol-3-caffeoyldiglucoside	Flavonoids	Flavonols	2	579992	637395	2.4902e+06	64862.1	866062	545491	2.30238e+06
845	Kaempferol-3-O-(2''-O-acetyl)glucoside	Flavonoids	Flavonols	2	75050.2	417845	490549	217322	32371.8	152218	315568
846	Kaempferol-3-O-(2''-O-acetyl)glucuronide	Flavonoids	Flavonols	3	324833	79075	35800.9	722119	251225	9652.08	64887.8
847	Kaempferol-3-O-(2''-p-Coumaroyl)galactoside	Flavonoids	Flavonols	3	2.86668e+06	1.38901e+06	5.88694e+06	52245.6	1.93611e+06	1.68771e+06	7.09496e+06
848	Kaempferol-3-O-(2''-sinapoyl)glucosyl-(1→2)-(6''-malonyl)glucoside	Flavonoids	Flavonols	3	18756.7	28056.7	33622.5	277505	25782.7	10598.5	20469.1
849	Kaempferol-3-O-(4''-p-coumaroyl)rhamnoside	Flavonoids	Flavonols	3	24255	4583.44	77796.4	4770.93	20017.8	4322.78	109892
850	Kaempferol-3-O-(6''-Acetyl)glucosyl-(1→3)-Galactoside	Flavonoids	Flavonols	3	68029.4	101056	212673	105934	33945.9	134900	719444
851	Kaempferol-3-O-(6''-malonyl)glucoside	Flavonoids	Flavonols	2	9	9	9	5.34615e+07	9	9	764618
852	Kaempferol-3-O-(6''-Malonyl)glucoside-7-O-Glucoside	Flavonoids	Flavonols	2	9	3004	9	1.18206e+07	2643.52	2505	9
853	Kaempferol-3-O-(6''-O-acetyl)glucoside	Flavonoids	Flavonols	2	9	3836.51	9	1.63523e+07	13463.9	3067.63	9
854	Kaempferol-3-O-(6''-p-Coumaroyl)galactoside	Flavonoids	Flavonols	3	2.19558e+06	1.4446e+06	5.44217e+06	44332.4	2.17296e+06	1.16784e+06	7.71801e+06
855	Kaempferol-3-O-(6''-p-Coumaroyl)glucoside (Tiliroside)	Flavonoids	Flavonols	3	4.69694e+06	1.77454e+06	2.16699e+07	116648	5.38715e+06	3.79527e+06	2.74907e+07
856	Kaempferol-3-O-(6''-Rhamnosyl-2''-Glucosyl)Glucoside (Camelliaside A)	Flavonoids	Flavonols	3	42505	10417.2	7505	445522	92505	30005	9
857	Kaempferol-3-O-arabinoside	Flavonoids	Flavonols	3	9	7400.73	9	9	9	11889.1	9
858	Kaempferol-3-O-galactoside (Trifolin)	Flavonoids	Flavonols	2	827223	171364	49042.7	60196.9	1.34038e+06	184726	94823.6
859	Kaempferol-3-O-glucoside-7-O-rhamnoside	Flavonoids	Flavonols	3	23317655	4.22284e+06	1532505	9	1.39669e+07	4.89816e+06	2.53833e+06
860	Kaempferol-3-O-neohesperidoside	Flavonoids	Flavonols	1	39092120	3.38564e+06	1287505	9	19044480	6.04085e+06	1.25807e+06
861	Kaempferol-3-O-neohesperidoside-7-O-glucoside	Flavonoids	Flavonols	3	77505	167505	22505	1671718	145005	150005	50005
862	Kaempferol-3-O-rhamnosyl(1→2)glucoside	Flavonoids	Flavonols	1	62505	5004	25005	187505	130357	6811.54	50005
863	Kaempferol-3-O-robinobioside(Biorobin)	Flavonoids	Flavonols	3	9.45967e+06	473431	77681.5	9	1.23247e+07	496606	203629
864	Kaempferol-3-O-robinoside-7-O-rhamnoside (Robinin)	Flavonoids	Flavonols	3	3.26957e+06	1.25799e+06	1.0107e+06	1.32737e+06	4.85783e+06	3622800	1.1663e+06
865	Kaempferol-3-O-rutinoside(Nicotiflorin)	Flavonoids	Flavonols	2	1.27017e+06	17708.7	16572.7	9	1.61033e+06	34052.7	27824.2
866	Kaempferol-3-O-rutinoside-7-O-rhamnoside	Flavonoids	Flavonols	3	1075005	150005	101919	48181.4	685005	167505	128085
867	Kaempferol-3-O-sophoroside-7-O-rhamnoside	Flavonoids	Flavonols	3	77505	167505	22505	1671718	145005	150005	50005
868	Kaempferol-6,8-di-C-glucoside	Flavonoids	Flavonols	2	6.47137e+06	266133	579196	107168	7.59616e+06	364819	898270
869	Kaempferol-6,8-di-C-glucoside-7-O-glucoside	Flavonoids	Flavonols	3	15513.8	5005	12505	1.07071e+06	38174.2	7505	12505
870	Kaempferol-7-O-glucoside	Flavonoids	Flavonols	2	117511	24348.8	10879.1	879706	100374	31669.6	9
871	Kaempferol-7-O-rhamnoside	Flavonoids	Flavonols	3	27923.9	982.356	6218.82	3632.22	48492.1	818.292	7877.63
872	Kankanoside A	Terpenoids	Monoterpenoids	3	28220.3	37857.9	28915.5	6194.75	67710.6	98605.3	76399.9
873	Kaurenoic Acid	Terpenoids	Ditepenoids	3	24357.8	92022.4	119215	85106.6	77255.7	82775.3	131048
874	Khayanolide B	Terpenoids	Triterpene	2	6528.84	9	33524	61464.9	4656.79	9	28644.4
875	Kihadanin B	Others	Lactones	3	67814.3	10109.1	9	37668.7	38958.3	4679.57	6411.2
876	Koaburaside	Phenolic acids	Phenolic acids	2	58676.4	6303.46	262300	928366	91527.6	6570.88	211280
877	Lactuside B	Terpenoids	Sesquiterpenoids	3	1.24127e+07	3.62908e+06	2.08814e+07	339181	1.37175e+07	4.28707e+06	2.23541e+07
878	Lariciresinol-4'-O-glucoside	Lignans and Coumarins	Lignans	3	62641.8	18087.4	115484	114602	70786.2	22322	91262
879	Laricitrin-3-O-(6''-acetyl)glucoside	Flavonoids	Flavonols	3	319582	7675	18393.9	12855.9	394290	14309.6	7718.52
880	Laricitrin-3-O-glucoside	Flavonoids	Flavonols	2	1.7501e+06	9	9	9	2.90349e+06	27814.3	96346.1
881	Lavandulifolioside	Phenolic acids	Phenolic acids	3	106264	17833.6	23598.7	73336.1	132921	27394.1	46039.8
882	Leonuriside A	Phenolic acids	Phenolic acids	3	117445	8084.83	196221	128638	117903	7418.29	192144
883	Leucodin	Terpenoids	Sesquiterpenoids	3	246596	1.10794e+06	2.32446e+06	371141	425904	1.0887e+06	2.21213e+06
884	Levopimaric acid	Terpenoids	Ditepenoids	2	59859.3	76782.6	106750	96171.9	38753	54620.2	120176
885	Licoagroside B	Others	Ketone compounds	3	24091.2	52832.5	55717.9	171975	26449	93964	59664.8
886	Licochalcone B	Flavonoids	Chalcones	2	803966	379225	1.74187e+06	18202.5	711463	417042	1.44224e+06
887	Ligustroflavone(Nuezhenoside)	Flavonoids	Flavones	1	345005	49388.8	185005	406123	340005	175005	158361
888	Limocitrin (5,7,4'-trihydroxy-8,3'-dimethoxyflavone)	Flavonoids	Flavonols	2	850757	25439	24361.7	5900.95	1.96866e+06	34419.4	71184.8
889	Limocitrin 3-Glucoside	Flavonoids	Flavones	3	2.68781e+06	93259.4	358743	1.30894e+07	6.56058e+06	24193.7	185030
890	Limocitrin 5-[6''-(3-Hydroxy-3-Methylglutaryl)Glucoside]	Flavonoids	Flavones	1	1.033e+06	172795	154843	16444465	2.02789e+06	43197.8	119998
891	Limocitrin 5-[6''-(3-Hydroxy-3-Methylglutaryl)Glucoside]-3-Diglucoside	Flavonoids	Flavones	1	1.65734e+06	8498.7	25005	10005	1.64583e+06	10005	22467.5
892	Limocitrin 5-[6''-(3-Hydroxy-3-Methylglutaryl)Glucoside]glucoside	Flavonoids	Flavones	1	5.93017e+06	26012.8	47301	231455	9.10173e+06	30005	110474
893	Limocitrin-3,7-di-O-glucoside	Flavonoids	Flavonols	3	696698	9823.73	10596.9	514834	1.66154e+06	5005	12505
894	Limocitrin-3-O-(3-hydroxy-3-methylglutarate)glucoside	Flavonoids	Flavonols	1	819005	247505	128982	6.87163e+06	1.38674e+06	51146.3	102505
895	Limocitrin-3-O-(3-hydroxy-3-methylglutarate)glucoside-glucoside	Flavonoids	Flavonols	3	574382	9	9	9	1.16634e+06	9	9
896	Limocitrin-3-O-(hydroxy-methylglutarate)glucoside-glucoside	Flavonoids	Flavonols	1	6.02179e+06	15005	37345	233320	9.25506e+06	46623.9	143985
897	Limocitrin-3-O-arabinoside	Flavonoids	Flavonols	3	1.11291e+06	5473.43	17014.4	360005	1.67683e+06	12505	25158.6
898	Limocitrin-3-O-galactoside	Flavonoids	Flavonols	1	2.1519e+06	127505	622505	1.61122e+07	4.26447e+06	18434.9	153145
899	Limocitrin-3-O-glucoside	Flavonoids	Flavonols	2	822622	117505	347847	1.5074e+07	1.6617e+06	7505	62301.4
900	Limocitrin-3-O-glucoside-di-O-(3-hydroxy-3-methylglutarate)glucoside	Flavonoids	Flavonols	3	117458	9	4612.61	9	442505	2198.09	5005
901	Limocitrin-3-O-sophoroside	Flavonoids	Flavonols	3	696698	9823.73	10596.9	514834	1.66154e+06	5005	12505
902	Limocitrin-7-O-(6''-Acetyl)glucoside	Flavonoids	Flavonols	3	17413	23375.8	37168.1	1.50463e+06	46727.4	4047.62	7103.91
903	Limocitrin-7-O-glucoside	Flavonoids	Flavonols	2	373775	6926.24	55005	200005	705701	12856.2	21128.4
904	Limocitrol 3-Glucoside	Flavonoids	Flavones	1	979353	12505	35590.4	19420.9	3.83932e+06	15296.5	41742.4
905	Limocitrol 5-[6''-(3-Hydroxy-3-Methylglutaryl)Glucoside]	Flavonoids	Flavones	2	730856	55005	35863.2	17505	2.45431e+06	82505	70005
906	Limocitrol 5-[6''-(3-Hydroxy-3-Methylglutaryl)Glucoside]glucoside	Flavonoids	Flavones	1	9.22694e+06	38929.2	64043.1	9109.55	2.01716e+07	49309	240198
907	Limonin	Terpenoids	Triterpene	1	7.75186e+06	4.86129e+06	4.45037e+07	8.27924e+07	6.87501e+06	9.72322e+06	4.47028e+07
908	Liquiritigenin-7,4'-O-diglucoside	Flavonoids	Flavanones	2	100741	82505	291713	12505	35330.2	105005	361497
909	Lirioresinol A	Lignans and Coumarins	Lignans	3	26137.4	3436.36	28595	7410.67	133900	3868.32	21669.1
910	Lithospermic acid B	Phenolic acids	Phenolic acids	3	9444.13	20361.3	16410.9	7780.86	14098.4	33196.2	20334.5
911	Loquatoside	Flavonoids	Flavanones	3	26038.2	8934.88	107734	1383.14	41171.9	12220.9	165636
912	L-Tyramine	Alkaloids	Alkaloids	1	1.56668e+06	1.26123e+06	752706	8.01279e+06	3.11406e+06	1.05807e+06	588342
913	Luteolin (5,7,3',4'-Tetrahydroxyflavone)	Flavonoids	Flavones	3	108327	134019	639129	8340.39	183527	100018	422869
914	Luteolin-4'-O-glucoside	Flavonoids	Flavones	3	2699650	3946635	2182505	9	3175900	1.55977e+06	1.9934e+06
915	Luteolin-6,8-di-C-glucoside	Flavonoids	Flavones	1	6.26149e+06	265432	677854	137536	7.79345e+06	455227	866461
916	Luteolin-6-C-(2''-glucuronyl)glucoside	Flavonoids	Flavones	2	1.20207e+07	1.13473e+06	2.13839e+06	364749	1.32174e+07	1.68987e+06	2.30763e+06
917	Luteolin-6-C-(5''-glucuronyl)xyloside	Flavonoids	Flavones	3	150195	41546.2	270879	23145.6	177666	47505	144358
918	Luteolin-6-C-glucoside (Isoorientin)	Flavonoids	Flavones	1	13563515	57686.5	42505	30005	1.83024e+07	78128.8	140352
919	Luteolin-6-C-glucoside-7-O-rhamnoside	Flavonoids	Flavones	2	4.68872e+06	9	17505	9	6.36429e+06	24872.3	9
920	Luteolin-7-O-(2''-O-rhamnosyl)rutinoside	Flavonoids	Flavones	3	3.20094e+06	1.21906e+06	1.00312e+06	1.53297e+06	4.22274e+06	1.91548e+06	2462505
921	Luteolin-7-O-(6''-malonyl)glucoside	Flavonoids	Flavones	1	13823.3	82920.4	102361	5.81087e+07	146388	72943.3	76844.5
922	Luteolin-7-O-(6''-sinapoyl)glucoside	Flavonoids	Flavones	2	218909	891.316	9	9	441244	9	9883.94
923	Luteolin-7-O-gentiobioside	Flavonoids	Flavones	2	189689	57204.6	28843.2	1510005	207704	52791.9	29642.8
924	Luteolin-7-O-glucoside-5-O-arabinoside	Flavonoids	Flavones	2	1497505	133973	1.19324e+06	25005	707395	430005	882505
925	Luteolin-7-O-glucuronide-(2→1)-glucuronide	Flavonoids	Flavones	2	64625.8	3243.02	42505	9	48387.2	7505	15005
926	Luteolin-7-O-neohesperidoside (Lonicerin)	Flavonoids	Flavones	2	39092120	9022535	2699650	9	36215165	5.00591e+06	2.50044e+06
927	Luteolin-7-O-rutinoside	Flavonoids	Flavones	1	9.61154e+06	2.20108e+06	493055	9	6.42525e+06	2.20424e+06	1285005
928	Luteolin-7-O-rutinoside-5-O-rhamnoside	Flavonoids	Flavones	3	69562.1	53401.8	110470	9	30543.9	40992.7	95307.4
929	Luteolin-7-O-Sophoroside-5-O-arabinoside	Flavonoids	Flavones	3	30005	17505	5005	7499.92	15639.7	20005	15005
930	Luteolin-8-C-glucoside (Orientin)	Flavonoids	Flavones	1	21333410	52505	75005	35005	27529150	97505	9
931	Macrophypene B	Terpenoids	Ditepenoids	1	880428	20012.9	14792.4	10973.4	355517	10920.7	16944.5
932	Madecassic acid	Terpenoids	Triterpene	3	45488.5	13902.5	432720	562498	25466.9	23293.3	367240
933	Magnolignan A-2-O-glucoside	Lignans and Coumarins	Lignans	2	147134	18967.8	34600.4	9	174306	23296.1	22260.2
934	Magnolioside	Lignans and Coumarins	Coumarins	1	4.88956e+07	625859	786416	255167	3.44556e+07	548917	677425
935	Magnoloside A	Phenolic acids	Phenolic acids	2	631177	471296	2.26263e+06	44318.5	1.54679e+06	289927	2.0314e+06
936	Malonyl glucosyl Phellatin	Flavonoids	Flavonols	2	9	691.254	38396.8	60396.7	7065.85	9	10922.1
937	Malonyl hydroxymenisdaurin D	Alkaloids	Alkaloids	1	451633	623917	1.03502e+06	2.06543e+06	460852	618079	1.4432e+06
938	Malvidin-3-O-(6''-O-p-coumaroyl)glucoside	Flavonoids	Anthocyanidins	3	1.70617e+06	26862.7	13431.7	142803	1.754e+06	43609.2	5719.35
939	Mandshurin	Lignans and Coumarins	Coumarins	2	272958	52129.4	37135.5	35005	376142	74180.7	27748
940	Mangiferin	Flavonoids	Other Flavonoids	3	25005	65433.3	119956	30005	41434.2	117664	158224
941	Mansonone Q	Terpenoids	Sesquiterpenoids	3	65954.4	267208	470248	103971	127027	276630	524728
942	Margaritene	Flavonoids	Flavones	3	569988	575948	762937	70005	1262505	766189	834977
943	Marmesin	Lignans and Coumarins	Coumarins	1	3.50728e+06	38735.4	122593	22126.9	4.2285e+06	36206.1	226264
944	Marmesin galactoside	Lignans and Coumarins	Coumarins	3	100127	32514.1	167505	62787.6	92307.8	28497.4	45005
945	Marmesin O-malonyl glucoside	Lignans and Coumarins	Coumarins	1	170005	59751.2	500005	12896.7	133613	87905.5	217558
946	Marmin[7-(6',7'-Dihydroxygeranyloxy)coumarin]	Lignans and Coumarins	Coumarins	3	5898.14	11253	494947	7921.52	9	15191.9	664070
947	Mascaroside II	Terpenoids	Ditepenoids	2	2.10396e+07	77285.2	210005	9	1.47762e+07	67243.8	106400
948	Massoniresinol; Vladinol A	Lignans and Coumarins	Lignans	3	386560	113892	77889.3	9815.05	1.01935e+06	218704	328260
949	Mearnsetin	Flavonoids	Flavones	3	77047.7	28453.8	85005	7505	258898	60005	169669
950	Mearnsetin-3-O-glucoside	Flavonoids	Flavones	2	591802	186521	483340	20336.6	1.03839e+06	167179	767352
951	Medioresinol-4'-O-(6'''-acetyl)glucoside	Lignans and Coumarins	Lignans	3	96941.4	10541.2	187984	17029.3	160280	4859.91	119077
952	Meranzin	Lignans and Coumarins	Coumarins	2	2.07541e+07	134397	356038	72416.7	2.05942e+07	112040	1.01871e+06
953	Methoxyindoleacetic acid	Alkaloids	Plumerane	3	5.35817e+06	183028	2.84875e+06	572453	1.54062e+06	150822	1.40472e+06
954	Methyl 10-gingerol	Others	Lactones	3	123637	320767	187997	217504	146840	180014	204360
955	Methyl 4-hydroxybenzoate	Phenolic acids	Phenolic acids	3	11290.8	84359.2	35050.8	9	10987.3	53678.5	63544.9
956	methyl 5-caffeoylquinate	Phenolic acids	Phenolic acids	3	4.21228e+06	584098	1.25437e+06	335700	3.33034e+06	576428	1.94218e+06
957	Methyl caffeate	Phenolic acids	Phenolic acids	3	24982.8	848879	277952	37225.6	39814.1	420801	174760
958	Methyl Cinnamate	Phenolic acids	Phenolic acids	3	34262.5	13471.8	74670.9	20733	37290.9	7777.77	35274.5
959	Methyl dioxindole-3-acetate	Alkaloids	Plumerane	1	213924	19461.3	195596	150461	289842	28106.3	216954
960	Methyl reserpate	Alkaloids	Plumerane	3	1.25516e+06	196991	4.86183e+06	117003	1.45085e+06	386982	4.69851e+06
961	Methyl sinapate	Phenolic acids	Phenolic acids	3	357822	1519.17	13824.9	56276.7	968015	1548.02	16675.7
962	Methylhesperidin	Flavonoids	Flavanones	1	491956	769431	3.77112e+06	9	415354	773724	3.28398e+06
963	Mikanin	Flavonoids	Flavones	1	3.53463e+07	314225	914883	166124	3.22483e+07	192579	961600
964	Monohydroxy-hexamethoxyflavone	Flavonoids	Flavones	2	1.6851e+07	180483	431700	110082	1.97386e+07	129515	676029
965	Monohydroxy-trimethoxyflavone	Flavonoids	Flavones	1	2.14238e+07	127335	318612	53825.8	2.28426e+07	85792.9	494354
966	Moracin Y	Phenolic acids	Phenolic acids	1	1.30315e+06	23338.1	32850.4	4669.5	1.65686e+06	18789.3	44848.7
967	Morin	Flavonoids	Flavonols	3	241319	31564.8	7054.15	3062.37	534644	37414.7	25482.7
968	Morin-3-O-xyloside	Flavonoids	Flavonols	3	55005	7505	45417.7	16749.2	661268	20005	20005
969	Mosloflavone; 5-Hydroxy-6,7-Dimethoxyflavone	Flavonoids	Flavones	2	111280	9	2777.46	9	84975.3	9	2778.4
970	Mucic acid Dimethyl Ester	Phenolic acids	Phenolic acids	1	5.17998e+06	358557	1.26854e+06	851994	4.22498e+06	402389	1.20553e+06
971	Murracarpin	Lignans and Coumarins	Coumarins	1	380564	1527.8	5085.55	2666.57	439112	533.683	8977.1
972	Murradimerin A	Lignans and Coumarins	Coumarins	3	6176.06	5031.19	5027.64	9	9911.24	4473.25	2980.37
973	Murramarin B	Lignans and Coumarins	Coumarins	3	11668.7	2558.31	9	1627.29	22602.7	2336.55	1136.88
974	Murrayacarpin A	Lignans and Coumarins	Coumarins	3	155481	47982.5	175132	26952.5	194037	61754.3	167779
975	Murrayacarpin A glucoside	Lignans and Coumarins	Coumarins	1	1.73152e+06	380615	127505	127422	2.64255e+06	526703	507426
976	Murrayanol 5-[6''-(3-Hydroxy-3-Methylglutaryl)Glucoside]glucoside	Flavonoids	Flavones	1	1.46296e+06	9	6071.03	5005	1.80737e+06	8342.83	12875.7
977	Myricetin	Flavonoids	Flavonols	3	28165.1	6169.93	102505	15005	17925.1	9	56325.1
978	Myricetin-3-O-(6''-malony)glucoside	Flavonoids	Flavonols	3	42505	9	11701	40005	32505	12505	19486.7
979	Myricetin-3-O-galactoside	Flavonoids	Flavonols	2	9	149036	139629	312505	9	177648	207618
980	Myricetin-3-O-galactoside-3'-O-rhamnoside	Flavonoids	Flavonols	3	97505	272505	430005	9	432505	647505	430005
981	Myricetin-3-O-rutinoside	Flavonoids	Flavonols	3	408002	27102.7	244513	39305.4	364265	32075.7	291637
982	Myricetin-3-O-sulfonate	Flavonoids	Flavonols	2	1.1715e+06	2933.45	7916.48	9	1.47711e+06	743.762	9117.56
983	N-((9E,11E)-13-methylpentadeca-9,11-dien-1-yl)acetamide	Alkaloids	Alkaloids	2	523379	1.10087e+06	569685	206793	489560	811072	1.1813e+06
984	N-(12-methyltetradecyl)propionamide	Alkaloids	Alkaloids	2	206178	453854	127321	77578.1	277314	330347	451275
985	N-(1-Deoxy-1-fructosyl)Piperidic acid	Alkaloids	Alkaloids	3	109259	28754.4	78066.1	16071.5	99353.3	55515.8	98931.9
986	N-(2-Hydroxy-4-methoxyphenyl)acetamide	Alkaloids	Phenolamine	1	8.76821e+06	4.97172e+06	1.14999e+07	8.4995e+06	3.88812e+06	3.57192e+06	6.56642e+06
987	N-(3-hydroxy-4-methoxyphenethyl)-4-hydroxybutanamide	Alkaloids	Phenolamine	2	1.82755e+07	7.46403e+07	6.21841e+07	4.24223e+06	1.0787e+07	4.94863e+07	5.97715e+07
988	N-(4-methoxyphenethyl)-N-methylcinnamamide	Alkaloids	Alkaloids	3	61802.6	4346.8	11324.1	5338.18	95952.2	3889.08	9204.12
989	N-(gamma-L-glutamyl)tyramine O-glucoside	Alkaloids	Phenolamine	1	399762	16899.3	109695	38447.3	322912	17911	89321.4
990	N,N-Dimethyl-5-methoxytryptamine	Alkaloids	Plumerane	3	80266.1	17929.5	104966	130565	85209.7	27588.1	88095.7
991	N1,N8-Bis(sinapoyl)spermidine	Alkaloids	Phenolamine	3	50005	9	55005	122505	29623.3	7498.17	30005
992	N-Acetyl-5-hydroxytryptamine	Alkaloids	Plumerane	3	272117	23060.3	222526	15005	135550	16062	117199
993	N-Acetylisatin	Alkaloids	Plumerane	3	134066	117461	67805.9	385774	75473.6	122192	48138.6
994	N-Acetylleucine O-Glucoside	Alkaloids	Alkaloids	2	1.18365e+06	264909	402811	82902.9	1.62619e+06	243390	409329
995	N-Acetylputrescine	Alkaloids	Alkaloids	3	273100	44807.3	341498	21462.2	244384	41734.3	335355
996	Nagilactone C glucoside	Terpenoids	Ditepenoids	2	300242	9	215380	396793	422656	147505	1367505
997	naphthisoxazol A	Alkaloids	Alkaloids	1	5.08042e+07	2.37266e+06	3.29102e+07	6.80918e+06	1.72478e+07	1.552e+06	1.55499e+07
998	Narciclasine 4-Glucopyranoside	Alkaloids	Piperidine alkaloids	3	9	36819.7	61789.3	9	133725	9	9
999	Naringenin (5,7,4'-Trihydroxyflavanone)	Flavonoids	Flavanones	2	242707	6415.33	178824	20327.7	313255	20005	126229
1000	Naringenin chalcone; 2',4,4',6'-Tetrahydroxychalcone	Flavonoids	Chalcones	1	264190	11663.5	113266	16263.3	247131	17505	40812.3
1001	Naringenin-4'-o-beta-d-glucuronide	Flavonoids	Chalcones	3	1.03327e+07	137299	99305	24401.4	2.32619e+07	114531	147022
1002	Naringenin-4'-O-glucoside	Flavonoids	Flavanones	3	88759.9	6176.93	49962.8	13603.1	99007.3	7320.89	44786.8
1003	Naringenin-6-C-Glucoside	Flavonoids	Flavanones	3	172505	13002.8	75364.3	10005	215005	21033.2	111765
1004	Naringenin-7-O-(6''-malonyl)glucoside	Flavonoids	Flavanones	3	42351.8	8837.58	9	93226.7	46418.4	9	27695.5
1005	Naringenin-7-O-glucoside (Prunin)	Flavonoids	Flavanones	3	22442.2	5607.24	10105.9	11786.6	16286.9	6173.24	7860.87
1006	Naringenin-7-O-Neohesperidoside(Naringin)	Flavonoids	Flavanones	1	2.06445e+06	1.39897e+06	1.70487e+07	47917.2	2.60556e+06	2.00993e+06	1.6949e+07
1007	Naringenin-7-O-Rutinoside(Narirutin)	Flavonoids	Flavanones	1	1.55324e+07	1.29664e+07	6.90424e+07	300195	1.16393e+07	1.44247e+07	8.36327e+07
1008	Naringenin-7-O-Rutinoside-4'-O-glucoside	Flavonoids	Flavanones	2	1.74523e+06	2.032e+06	7.935e+06	683835	3.90242e+06	2.81035e+06	6.59836e+06
1009	Naringin Dihydrochalcone	Flavonoids	Chalcones	3	9931.58	9	26004.2	9	9	5874.82	37315.6
1010	Natsudaidain (3-Hydroxy-3',4',5,6,7,8-hexamethoxyflavone)	Flavonoids	Flavonols	2	3.60924e+07	72691.4	163105	34326.8	3.51962e+07	44640.1	212543
1011	Natsudaidain 3-(6''-Malonyl)Glucoside	Flavonoids	Flavones	1	328823	12246.5	180271	2932.34	863306	26373.5	339828
1012	Natsudaidain 3-[6''-(3-Hydroxy-3-Methylglutaryl)Glucoside]	Flavonoids	Flavones	1	5.50698e+06	116130	312445	21059.8	7.4757e+06	121574	367430
1013	Natsudaidain 3-[6''-(3-Hydroxy-3-Methylglutaryl)Glucoside]glucoside	Flavonoids	Flavones	1	2.34695e+07	85602.1	113985	19636.5	2.04476e+07	36940.8	142082
1014	Natsudaidain 3-Glucoside	Flavonoids	Flavones	2	584826	5005	118574	10005	611621	15034.5	172576
1015	Natsudaidain-3-O-(3-hydroxy-3-methylglutarate)glucoside	Flavonoids	Flavonols	2	6.25316e+06	112338	253742	27046.1	7.80269e+06	131440	407689
1016	Natsudaidain-3-O-(5'-glucosyl-3-hydroxy-3-methylglutarate)glucoside	Flavonoids	Flavonols	1	1.06011e+07	32690.6	73140	8698.35	9.34058e+06	23964	69408.7
1017	N-benzoyl-2-aminoethyl-β-D-glucopyranoside	Alkaloids	Alkaloids	2	87671	16365.7	44593.7	32643.2	36787.6	43600.7	35624.9
1018	N-benzylformamide	Alkaloids	Alkaloids	3	1.02487e+06	296979	670812	531235	880813	213247	409231
1019	N-Benzylmethylene isomethylamine	Alkaloids	Alkaloids	1	4.92344e+06	5.53643e+06	8.9699e+06	5.47868e+06	1.69261e+06	4.71672e+06	7.71417e+06
1020	Nectandrin B	Lignans and Coumarins	Lignans	3	276964	5771.76	3449.35	9223.66	411473	11248.4	5245.73
1021	Negundoin A	Terpenoids	Ditepenoids	2	233422	81724.1	94457.1	116387	138162	91450.5	101781
1022	Neochlorogenic acid (5-O-Caffeoylquinic acid)	Phenolic acids	Phenolic acids	1	5.47191e+07	621615	910745	267839	4.07054e+07	602253	826305
1023	Neoeriocitrin	Flavonoids	Flavones	1	2.29376e+06	570835	1.96057e+06	48153.9	1.49547e+06	387935	2.12938e+06
1024	Neohesperidin Dihydrochalcone (Nhdc)	Flavonoids	Chalcones	3	24001.7	5541.69	32505	5005	23988.7	22505	17566.6
1025	Neolinustatin	Alkaloids	Alkaloids	3	1.26119e+06	240824	1.49084e+06	63861.4	1.4056e+06	332831	1.5541e+06
1026	Neovibsanin D	Terpenoids	Ditepenoids	1	323627	6798.1	207905	29284	375524	4584.19	194001
1027	Nepetin (5,7,3',4'-Tetrahydroxy-6-methoxyflavone)	Flavonoids	Flavones	1	4.35693e+06	74897	65883.1	19652.4	5.43568e+06	70786.1	94358.7
1028	Nepetin-7-O-alloside	Flavonoids	Flavones	1	3.35001e+06	169097	247767	6748720	8.86799e+06	370866	101037
1029	Nepetin-7-O-glucoside(Nepitrin)	Flavonoids	Flavones	1	2.93833e+06	237647	292295	4.35694e+06	7.29673e+06	344290	349103
1030	Nervonin F	Terpenoids	Ditepenoids	2	21062.9	9	9	9	21122.6	9	9
1031	Nevadensin	Flavonoids	Flavones	1	3.36907e+06	46260.1	135832	29864.7	5.2226e+06	47431	173885
1032	N-Feruloylputrescine	Alkaloids	Phenolamine	3	121872	83163.6	227370	468377	139265	112598	165867
1033	N-Hydroxyoctanoyl nornicotine glucoside	Alkaloids	Pyridine alkaloids	2	12505	9	4353.48	253617	33989	5005	9
1034	Nicotianamine	Alkaloids	Alkaloids	3	30478.9	8194.58	23430	83707.2	36239.2	9334.29	23766.4
1035	Nitensoside B	Lignans and Coumarins	Coumarins	1	3.35852e+06	9	1535005	1.13731e+07	1.11865e+07	90005	1100005
1036	Nobiletin (5,6,7,8,3',4'-Hexamethoxyflavone)	Flavonoids	Flavones	1	5.50973e+06	118687	386938	87084	4.92993e+06	65792	362793
1037	Nodakenin	Lignans and Coumarins	Coumarins	3	76722.6	38925.3	105308	87082.6	91007.8	14329.8	62505
1038	N-Oleoylethanolamine	Alkaloids	Alkaloids	2	86339.8	33027.3	3.52629e+06	5.09383e+06	173588	23185.7	1.3454e+06
1039	Nomilin	Terpenoids	Triterpene	1	1.66628e+06	3.98196e+06	3.51455e+06	2.20854e+07	1.55636e+06	6.32192e+06	3.42063e+06
1040	Nomilinic acid	Others	Lactones	3	204998	90620.3	2.05326e+06	2.64713e+06	125705	339038	1.83101e+06
1041	Nootkatone	Terpenoids	Sesquiterpenoids	3	61842.6	5762.25	54958.2	27496.7	82399.5	4253.46	71685.8
1042	Norarjunolic acid	Terpenoids	Triterpene	3	291830	140248	1.87026e+06	3.05283e+06	264576	365082	2.11084e+06
1043	Norepinephrine	Alkaloids	Alkaloids	3	192290	7366.9	104672	35228	181571	10945.1	94796.3
1044	N-Phenylethylcrinasiadine	Alkaloids	Alkaloids	2	396760	191612	380005	58746.9	249036	397616	116551
1045	N-Sinapoylhydroxycoumarin	Lignans and Coumarins	Coumarins	3	536246	246145	438932	295005	634194	9	253904
1046	Obacunoic acid	Terpenoids	Triterpene	1	439590	244436	2.61471e+06	3.0097e+06	358021	483283	3.02464e+06
1047	Obacunone	Terpenoids	Triterpene	3	5472.57	3242.23	63896.7	1.09251e+06	5738.02	6504.74	107548
1048	Obacunone(ISO)	Terpenoids	Ditepenoids	3	10137	3776.92	58413.6	1.28963e+06	10310.7	10014.2	101128
1049	O-Benzoylgalactaric acid	Phenolic acids	Phenolic acids	1	1.09954e+06	366445	1.24412e+06	147574	1.14921e+06	375755	954072
1050	o-Carboxy-5-hydroxytryptamine	Alkaloids	Alkaloids	2	1.32087e+06	125009	433428	382422	1.17147e+06	161654	324008
1051	octadecadienoic acid amide	Alkaloids	Alkaloids	1	1.05302e+06	2.21667e+06	1.07811e+06	411812	968619	1.6893e+06	2.42497e+06
1052	O-Feruloyl coumarin	Lignans and Coumarins	Coumarins	3	119815	9	26794.7	14165.8	72738.5	7443.13	30364.6
1053	O-Feruloylgalactaric acid	Phenolic acids	Phenolic acids	1	2.58779e+07	7.76904e+06	2.26869e+07	4.08072e+06	2.36571e+07	1.00946e+07	3.38484e+07
1054	O-Feruloylhydroxycoumarin	Lignans and Coumarins	Coumarins	3	580006	46849.4	83096.6	114004	539444	23004	59189.5
1055	Okanin	Flavonoids	Chalcones	2	694220	202167	738047	14468.9	558520	180440	697276
1056	Okanin-3',4'-di-O-glucoside	Flavonoids	Chalcones	3	10236.1	3140.68	10005	9	17735.2	8004	18276.2
1057	Okanin-3'-O-β-D-glucoside	Flavonoids	Chalcones	3	246124	337094	517109	98919.2	287611	337318	870005
1058	Okanin-4'-(6''-O-acetyl)glucoside	Flavonoids	Chalcones	1	2.41675e+06	70789.9	371639	1.39875e+07	6.05236e+06	44690.3	312505
1059	Okanin-4'-O-(6''-O-malonyl)glucoside	Flavonoids	Chalcones	3	5338.53	62883	37211.4	9	9	39010	20201.3
1060	Okanin-4'-O-glucoside(Marein)	Flavonoids	Chalcones	2	192505	1015005	1325005	9	287505	526111	530005
1061	Oleoside 11-methyl ester	Terpenoids	Monoterpenoids	3	517258	542192	994725	480531	331696	407023	1.65985e+06
1062	Olivil-4'-O-glucoside	Lignans and Coumarins	Lignans	3	21983.4	3178.68	155753	479541	23875.7	9	52963.7
1063	Omphamurin	Lignans and Coumarins	Coumarins	1	1.42631e+06	25928.3	73709.7	15836.5	1.56209e+06	13966.4	88561.8
1064	O-p-Coumaroylgalactaric acid	Phenolic acids	Phenolic acids	1	1.29869e+07	948134	5.79015e+06	2.59197e+06	1.46453e+07	1.2846e+06	6.55828e+06
1065	O-Phosphocholine	Alkaloids	Alkaloids	3	128433	61649.7	564214	2.44032e+06	231401	92191.1	590627
1066	O-Phosphorylethanolamine	Alkaloids	Alkaloids	3	203366	50367.9	178330	413129	210642	44613.5	134907
1067	orchinol	Quinones	PhenAnthraquinones	2	471009	10411	6612.67	2998.64	397380	3514.03	5587.91
1068	Orientin 2''-Rhamnoside	Flavonoids	Flavones	1	5.08963e+06	13047.5	17505	64989.5	6.38125e+06	17603.5	9
1069	Orientin-2''-O-galactoside	Flavonoids	Flavones	3	429502	9	10596.9	8.09739e+06	462505	9	9
1070	Orientin-2''-O-xyloside	Flavonoids	Flavones	1	1.12678e+06	9	19991.1	9	2.76188e+06	3243.02	11477.2
1071	Orientin-7-O-glucoside	Flavonoids	Flavones	3	676638	9	9	9	1.35587e+06	9	9
1072	Orijanone	Alkaloids	Quinoline alkaloids	1	406339	8842.73	2.95865e+06	9	911163	34052.4	2.59171e+06
1073	Osthole	Lignans and Coumarins	Coumarins	1	2.37819e+06	174963	215777	35677	3.72863e+06	128794	202473
1074	Oxycanthine	Lignans and Coumarins	Lignans	3	61556.4	2894.62	64541.5	9	34008.4	4285.39	32142.7
1075	Padmakastin	Flavonoids	Isoflavones	2	1.10843e+07	3.70211e+06	2.92472e+07	531219	6.52608e+06	4.16492e+06	4.19059e+07
1076	palmitic amide	Others	Others	1	689399	1.32482e+06	1.43237e+06	521629	791752	1.27781e+06	2.45238e+06
1077	Paniculidine B	Alkaloids	Plumerane	3	78279.8	70223	120005	356224	71882.7	63300	45216.8
1078	Pantetheine	Alkaloids	Alkaloids	3	25407.2	147306	50411.6	23290.2	47588.6	55571.5	40621
1079	paratensein-7-O-glucoside	Flavonoids	Isoflavones	1	1.80123e+07	417864	137746	170005	3.8487e+07	342505	196901
1080	Patuletin (Quercetagetin-6-methyl ether)	Flavonoids	Flavonols	2	409040	22517.8	6267.79	7432.45	628084	30261.3	16605.1
1081	Patuletin-3-O-gentiobioside	Flavonoids	Flavonols	3	9	1042.65	9	7273.65	99706.7	9	10005
1082	Patuletin-3-O-glucoside	Flavonoids	Flavonols	2	2.40596e+06	40340.3	50005	9	3.12333e+06	41237.7	97647.9
1083	Patuletin-3-O-rutinoside	Flavonoids	Flavonols	3	88851.3	11300.3	81533.8	1.00441e+06	155118	12505	42505
1084	p-Coumaric acid	Phenolic acids	Phenolic acids	2	87595.4	39422.8	28916.7	479662	140490	21398.5	39133.8
1085	p-Coumaric acid methyl ester	Phenolic acids	Phenolic acids	3	249367	6363.37	8606.33	80608.4	393050	4755.59	11033.1
1086	p-Coumaric acid-4-O-glucoside	Phenolic acids	Phenolic acids	1	632236	9	76849	95811	1.44134e+06	9	328650
1087	p-Coumaroylmalic acid	Phenolic acids	Phenolic acids	3	43707	6388.34	15693.9	129093	65566.6	4135.57	14457.8
1088	p-Coumaroylputrescine	Alkaloids	Phenolamine	3	245137	13741	59511.4	118092	316824	18005.5	51749.6
1089	Pectolinarigenin	Flavonoids	Flavones	1	8.83963e+06	161340	339759	98613.2	1.14291e+07	128232	436436
1090	Peganetin	Flavonoids	Flavones	2	9	9	9	65907.9	9	33405.2	9
1091	Penduletin (5,4'-Dihydroxy-3,6,7-trimethoxyflavone)	Flavonoids	Flavones	3	2.01068e+07	330084	807718	191886	2.97359e+07	333456	1.26566e+06
1092	Penduletin 4'-Methyl Ether (5-Hydroxy-3,6,7,4'-Tetramethoxyflavone)	Flavonoids	Flavones	3	2.89509e+07	452107	1.15468e+06	321455	2.88278e+07	333128	1.46438e+06
1093	Pentadecanoic acid,14-methyl-,methyl ester	Others	Others	1	269276	556640	584223	526475	318726	503686	521963
1094	Peonidin	Flavonoids	Anthocyanidins	3	372505	38720.7	53757.8	10989.4	404872	68865.7	20005
1095	Peonidin-3-O-(6''-O-p-coumaroyl)glucoside	Flavonoids	Anthocyanidins	3	1.68047e+07	3.3961e+06	2.60598e+06	910338	2.43964e+07	3.72407e+06	2.45564e+06
1096	Peonidin-3-O-(6''-O-p-Coumaroylglucoside)-5-O-Glucoside	Flavonoids	Anthocyanidins	3	186885	226397	165005	38034	199396	312919	92505
1097	Perforamone B	Others	Others	3	1.42631e+06	25928.3	73709.7	15836.5	1.56209e+06	13966.4	88561.8
1098	Perforamone C	Others	Others	3	1.09444e+06	8141.41	28523.4	11123.4	1.13004e+06	11093.1	52970.8
1099	Persicogenin (5,3'-dihydroxy-7,4'-dimethoxyflavanone)	Flavonoids	Flavanones	3	252381	14361.9	18582.8	8085.5	287180	5057.6	18321.9
1100	Persicoside	Flavonoids	Flavanones	3	95564	13915.6	7709.29	9	97150.7	48577.5	9718.75
1101	Petunidin-3-O-(6''-O-caffeoyl)glucoside	Flavonoids	Anthocyanidins	3	87505	25005	132505	1732505	242505	15889.8	36574
1102	Petunidin-3-O-(6''-O-p-Coumaroyl)glucoside	Flavonoids	Anthocyanidins	3	5446495	195005	1487505	5.39406e+06	15169595	9	1.09899e+06
1103	Petunidin-3-O-(6''-O-p-coumaroyl)glucoside-5-O-rhamnoside	Flavonoids	Anthocyanidins	3	393225	21740.6	418129	2.46352e+06	956708	37505	330487
1104	Petunidin-3-O-(6''-O-p-coumaroyl)rutinoside	Flavonoids	Anthocyanidins	3	367972	39681.5	465714	2.20654e+06	1.24834e+06	14870.1	229848
1105	Pharicinin B	Terpenoids	Ditepenoids	2	9958.89	3025.58	1976.5	2526.4	7365.69	3001.35	2355.75
1106	Phellodensin F	Flavonoids	Flavanonols	3	2177505	22505	7019200	970005	2500005	32505	1.21644e+06
1107	Phenyl acetate	Phenolic acids	Phenolic acids	3	11240.5	33177.7	113536	9	3796.82	65360.5	249740
1108	Phenylpropionic acid-O-β-D-glucopyranoside	Phenolic acids	Phenolic acids	2	56127.4	7969.5	31530.3	58892.3	76955.1	19662	41881.5
1109	Phloretin 3',5'-Di-C-Glucoside	Flavonoids	Flavones	1	610163	497505	1.00781e+06	456832	728565	296967	1602505
1110	Phloretin-2'-O-glucoside (Phlorizin)	Flavonoids	Chalcones	3	25753.4	1494.94	7761.16	1149.43	26458	4574	5429.51
1111	Phloretin-4'-O-glucoside (Trilobatin)	Flavonoids	Chalcones	3	245368	36726.1	80788.9	17140.9	174426	45294.1	48978.2
1112	Phloroglucinol-1-O-β-D-glucopyranoside	Phenolic acids	Phenolic acids	3	610774	20024.7	4.18413e+06	64265.4	582227	24469.2	1.50388e+06
1113	Photogedunin	Terpenoids	Triterpene	2	3.00554e+06	7505	4.09285e+06	2.85459e+06	3.06059e+06	9	3.57414e+06
1114	Phthalic acid	Phenolic acids	Phenolic acids	3	90638.9	58464.5	76377.3	109499	144564	89637.9	62627.4
1115	Phthalic anhydride	Phenolic acids	Phenolic acids	1	424900	390115	1.09462e+06	948217	492618	366212	1.34336e+06
1116	p-Hydroxypheny-β-D-allopyranoside	Phenolic acids	Phenolic acids	3	72495.6	5156.28	101899	68283.1	63727.6	3540.22	93746.2
1117	Phyllamyricoside C	Lignans and Coumarins	Lignans	1	459942	12505	1.75033e+06	40227.7	915095	17502	1657505
1118	Physcion-8-O-(6-acetyl)-glucoside	Quinones	Anthraquinone	3	89842.5	28690.9	518128	4.66517e+06	72609.9	60560	513962
1119	Piceatannol-3'-O-glucoside	Others	Stilbene	3	138718	131275	417455	146730	183493	164747	393761
1120	Picein (4-Acetylphenyl-glucoside)	Phenolic acids	Phenolic acids	3	71744.1	9	5761.53	4631.35	73621.4	9	7912.25
1121	Picrocrocin	Others	Others	1	3.3461e+06	10005	563038	24630.1	4.1225e+06	22505	713454
1122	picrorhizin	Others	Others	2	44583.3	13247.7	57387	30445.4	89837.9	13360.2	66634.9
1123	Pimaric acid	Terpenoids	Ditepenoids	2	59859.3	76782.6	106750	96171.9	38753	54620.2	120176
1124	Pinocembrin-7-O-glucoside (Pinocembroside)	Flavonoids	Flavanones	3	575577	5174.9	902260	752650	516488	9	742044
1125	Pinocembrin-7-O-neohesperidoside	Flavonoids	Flavanones	2	225452	137423	258960	9	258217	106411	239275
1126	Pinocembrin-7-O-rutinoside	Flavonoids	Flavanones	2	304013	123763	289753	9	188595	109026	311848
1127	Pinoresinol	Lignans and Coumarins	Lignans	3	7544.92	9	29289.1	31796.2	23673.7	9	6259.81
1128	Pinoresinol-4-O-(6''-acetyl)glucoside	Lignans and Coumarins	Lignans	3	25453.6	2301.7	51344.1	32857.1	41772.7	2684.66	16487.8
1129	Pinoresinol-4-O-glucoside	Lignans and Coumarins	Lignans	3	229316	14078.4	184675	6118.67	189034	9182.45	53225.9
1130	Pinostilbene; 3,4'-dihydroxy-5-methoxystilbene	Others	Stilbene	2	338298	9206.64	9776.66	9	329105	9	12908.8
1131	Piperidine	Alkaloids	Piperidine alkaloids	3	791827	998529	1.48217e+06	2.06855e+06	562618	791159	1.17578e+06
1132	Poncirin (Isosakuranetin-7-O-neohesperidoside)	Flavonoids	Flavanones	1	3.99727e+06	2.52361e+06	2.72904e+07	90076.9	4.16964e+06	2.52926e+06	2.18729e+07
1133	Previtexilactone	Terpenoids	Ditepenoids	2	71676.7	26073.8	30966.9	34932.6	39326.8	26638.8	32241
1134	Propyl 4-hydroxybenzoate	Phenolic acids	Phenolic acids	3	8214.22	4895.18	10113.7	9688.07	5356.88	6415.23	13149.7
1135	Prosogerin E	Flavonoids	Flavones	1	2.09538e+06	15005	28024.4	15005	2.05528e+06	5778.89	29029
1136	Protoapigenone	Flavonoids	Other Flavonoids	3	1.62266e+06	1.57478e+06	4.96131e+06	74336	1.95069e+06	1.9256e+06	6.53786e+06
1137	Protocatechualdehyde	Phenolic acids	Phenolic acids	3	147242	353331	559050	245924	188850	496743	603419
1138	Protocatechuic acid 1-O-(Glucosylvanilloyl)	Phenolic acids	Phenolic acids	2	135187	81326.9	889710	370260	86566.8	100092	685824
1139	Protocatechuic acid-4-O-glucoside	Phenolic acids	Phenolic acids	3	2.09686e+06	198289	3.50766e+06	1.36516e+06	1.98369e+06	270370	3.98442e+06
1140	Prudomestin 5-[6''-(3-Hydroxy-3-Methylglutaryl)Glucoside]glucoside	Flavonoids	Flavones	1	5.87497e+06	32544.7	52131.6	5864.69	2277505	41279.5	47505
1141	Prunetin (5,4'-Dihydroxy-7-methoxyisoflavone)	Flavonoids	Isoflavones	1	8.65826e+06	68511.6	106276	25666.4	8.45112e+06	46427.6	121163
1142	Pseudolaric Acid B	Terpenoids	Ditepenoids	2	9	32050.9	604553	24734.5	9	43216.9	879142
1143	Pterolactam	Alkaloids	Pyrrole alkaloids	1	1.32124e+08	6.84106e+07	6.51173e+07	2.63694e+07	123308940	7.39228e+07	6.58774e+07
1144	Pterostilbene	Others	Stilbene	2	1.3228e+06	25244.8	17677.7	6989.75	1.14783e+06	12367.9	17227.9
1145	Putrescine	Alkaloids	Alkaloids	3	3.23088e+06	1.17742e+07	2.35674e+07	481334	4.78169e+06	1.72363e+07	2.42711e+07
1146	Pyridine-4-formyl-O-β-D-glucopyranoside	Others	Others	1	1.55466e+06	788999	298158	45984.8	2.08812e+06	748725	321806
1147	Quercetagetin-3-Methyl Ether	Flavonoids	Flavonols	2	496229	4752.94	15728.7	24966.8	668085	5005	19048.9
1148	Quercetagetin-4'-Methyl Ether	Flavonoids	Flavonols	2	183082	7833.98	9	9	225100	9219.45	7901.22
1149	Quercetin	Flavonoids	Flavonols	3	90151.2	9	104019	9	172938	8347.56	41112.6
1150	Quercetin 3-(2-glucosylrhamnoside)	Flavonoids	Flavones	3	455313	2036.71	9431.77	39196.3	1.39297e+06	4175.67	2840.84
1151	Quercetin 3,5,7,3'-tetramethyl ether	Flavonoids	Flavones	2	4.75647e+07	1.33026e+06	4.3119e+06	982016	5.74997e+07	1.03941e+06	6.38956e+06
1152	Quercetin-3-O-(2''-O-acetyl)glucuronide	Flavonoids	Flavonols	2	20019	5186.65	8573.16	216393	38849.1	926.023	2920.42
1153	Quercetin-3-O-(2'''-O-p-coumaroyl)sophoroside-7-O-glucoside	Flavonoids	Flavonols	3	24657.7	60755.3	99142.6	14906.4	18177.2	58145.2	102355
1154	Quercetin-3-O-(2''-O-rhamnosyl)galactoside	Flavonoids	Flavonols	2	1505005	27505	149262	65005	1.64791e+06	38880.1	120005
1155	Quercetin-3-O-(2''-O-Rhamnosyl)rutinoside	Flavonoids	Flavonols	1	1957505	7604	90005	130005	2.00224e+06	11958	55674.6
1156	Quercetin-3-O-(6''-O-acetyl)galactoside	Flavonoids	Flavonols	3	19492.9	1227.17	615.169	50383.1	109864	4290.12	1801.11
1157	Quercetin-3-O-apiosyl(1→2)galactoside	Flavonoids	Flavonols	3	10005	47505	342505	9	31195.8	125005	94978.2
1158	Quercetin-3-O-arabinoside	Flavonoids	Flavonols	3	125110	9	9	1891.84	534243	4282.95	2447.72
1159	Quercetin-3-O-galactoside (Hyperin)	Flavonoids	Flavonols	1	5.29423e+06	424288	9	673106	2.31253e+07	626641	1.23727e+06
1160	Quercetin-3-O-glucoside (Isoquercitrin)	Flavonoids	Flavonols	1	13882025	21502530	25199105	681708	16253425	16853160	8.21529e+07
1161	Quercetin-3-O-glucoside-7-O-rhamnoside	Flavonoids	Flavonols	1	5394040	2330005	5554090	9	5092830	2225005	3.67768e+06
1162	Quercetin-3-O-neohesperidoside	Flavonoids	Flavonols	3	5187050	1865005	5137315	9	5504215	2247505	5567215
1163	Quercetin-3-O-rhamnoside(Quercitrin)	Flavonoids	Flavonols	2	585005	2.4345e+06	5.28194e+06	260005	1.3834e+06	2392505	6.19412e+06
1164	Quercetin-3-O-robinobioside	Flavonoids	Flavonols	1	10690585	9	9	2.55402e+06	40498030	9	9
1165	Quercetin-3-O-rutinoside (Rutin)	Flavonoids	Flavonols	1	5.88743e+06	9	9	2.03458e+06	2.87483e+07	9	9
1166	Quercetin-3-O-rutinoside-7-O-glucoside	Flavonoids	Flavonols	2	614053	7505	7432.61	230511	1.6101e+06	7505	14889.6
1167	Quercetin-3-O-rutinoside-7-O-rhamnoside	Flavonoids	Flavonols	2	7.05494e+06	3.54591e+06	1.48583e+07	140945	7.45961e+06	2.45722e+06	1.31131e+07
1168	Quercetin-3-O-sambubioside	Flavonoids	Flavonols	3	9	40005	282505	2600.19	20005	117505	130105
1169	Quercetin-3-O-Sambubioside-5-O-Glucoside	Flavonoids	Flavonols	3	67505	9	3408.04	7505	89462.7	2505	9
1170	Quercetin-3-O-sophoroside (Baimaside)	Flavonoids	Flavonols	2	470005	25005	24996	155058	510544	14543.2	9
1171	Quercetin-3-O-sophoroside-7-O-rhamnoside	Flavonoids	Flavonols	3	429525	8462.08	16145.8	255763	1.83691e+06	14012.6	7682.81
1172	Quercetin-3-O-xyloside (Reynoutrin)	Flavonoids	Flavonols	3	167505	7505	9	9	539677	11525.1	9
1173	Quercetin-4'-O-glucoside (Spiraeoside)	Flavonoids	Flavonols	1	2.19134e+06	28067.2	9	292555	8.79972e+06	32882.7	78721.6
1174	Quercetin-5-O-β-D-glucoside	Flavonoids	Flavonols	1	4.59748e+06	473593	795373	598460	1.65433e+07	842222	1.10458e+06
1175	Quercetin-7-O-(2''-malonyl)glucosyl-5-O-glucoside	Flavonoids	Flavonols	3	14277.7	42505	187505	9	14283.2	42322.3	105005
1176	Quercetin-7-O-(6''-malonyl)glucoside	Flavonoids	Flavonols	3	95005	30005	9	1317505	327157	9	9
1177	Quercetin-7-O-glucoside	Flavonoids	Flavonols	1	1.92783e+06	46608.1	9	383654	1.08404e+07	9	150005
1178	Quercetin-7-O-rutinoside-4'-O-glucoside	Flavonoids	Flavonols	2	585987	9	9	9	608584	9	9
1179	Quinacyl syringic acid	Phenolic acids	Phenolic acids	3	1.59995e+06	41847.3	182940	192020	1.30013e+06	64925.3	304144
1180	Quinolinic Acid	Alkaloids	Pyridine alkaloids	3	106303	30246.5	42013.2	85972.5	120376	28381.4	38039.1
1181	ranunculin	Others	Others	2	9	115567	160097	104645	196521	9	85103.1
1182	Raspberryketone glucoside	Phenolic acids	Phenolic acids	2	12468.2	45005	69583.7	6525.52	105005	116693	157048
1183	Rehderianin I	Flavonoids	Flavonols	2	4.92883e+07	179843	238733	78258.2	2.45392e+07	158103	391807
1184	Retusin 5-[6''-(3-Hydroxy-3-Methylglutaryl)Glucoside]	Flavonoids	Flavones	1	303859	56055.1	41415.9	8877.94	290919	101878	122268
1185	Retusin 5-[6''-(3-Hydroxy-3-Methylglutaryl)Glucoside]glucoside	Flavonoids	Flavones	2	428020	2505	7505	995.94	250575	9	10005
1186	Rhamnazin (3,4',5-Trihydroxy-3',7-dimethoxyflavone)	Flavonoids	Flavonols	2	132082	5241.12	9080.34	6366.41	171766	24186.7	15234.7
1187	Rhamnazin 3-Glucosyl-Arabinofuranoside	Flavonoids	Flavonols	3	145322	153373	988344	16071.2	131565	100323	497058
1188	rhamnazin-3-O-β-D-(6′′-β-hydroxy-β-methylglutaryl)-β-D-glucoside-4′-O-β-D-glucoside	Flavonoids	Flavonols	1	4.01587e+06	34746.7	9	3467.22	3.16999e+06	45458.3	38655.8
1189	Rhamnazine-4'-O-β-D-glucoside	Flavonoids	Flavones	2	2.70349e+06	12444.9	25379.6	7983.99	2.89505e+06	11464.3	47360.7
1190	Rhamnazine-5,4'-di-O-β-D-glucoside	Flavonoids	Flavones	2	294682	9	2892.85	9	225730	2505	5005
1191	Rhamnetin; 3,5,3',4'-Tetrahydroxy-7-Methoxyflavone	Flavonoids	Flavonols	2	1.02907e+06	3794.56	12074.6	3265.25	1.32457e+06	4122.2	19331.7
1192	Rhamnetin-3-O-Glucoside	Flavonoids	Flavonols	1	2.85779e+06	191154	143867	3.4279e+06	7.0642e+06	480794	289697
1193	Rhamnetin-3-O-Rutinoside-5-O-rhamnoside	Flavonoids	Flavonols	3	397943	57505	775005	4674890	1955005	28694.4	316800
1194	Rhamnosyl-rhamnanthin-3-O-β-D-glucoside	Flavonoids	Flavonols	2	225534	11541	22505	5322.82	320876	35161.5	21837.1
1195	Rhein-8-O-glucoside	Quinones	Anthraquinone	2	116085	1.99228e+06	1.4357e+06	441397	180288	212400	1.06539e+06
1196	Rhodiosin	Flavonoids	Flavonols	2	4.72671e+06	3.45831e+06	8.46932e+06	261059	4.66293e+06	4.90425e+06	1.02916e+07
1197	Rhododendrol	Phenolic acids	Phenolic acids	1	3.67265e+06	60005	75005	43626	8077255	275005	162712
1198	Ridentin	Terpenoids	Sesquiterpenoids	3	15331.8	66466	132505	112993	22199.5	65237.9	162505
1199	Rivularin	Flavonoids	Flavones	1	3.64308e+07	492149	1.00792e+06	204447	3.52797e+07	213518	1.3299e+06
1200	Robinetin	Flavonoids	Flavonols	3	248734	153819	319318	22505	197143	256985	178341
1201	Robinson-7-O-Neohesperidin	Flavonoids	Flavonols	1	2.02335e+06	569779	4.10593e+06	57231.3	2.05988e+06	903010	5.02913e+06
1202	Roseoside	Others	Ketone compounds	1	180004	170010	730005	536104	743004	227505	1.05975e+06
1203	Rosinidin-3-O-glucoside	Flavonoids	Anthocyanidins	3	9	73907.5	387505	37390.2	9	87287.1	248238
1204	Rosmarinic acid-3'-O-glucoside	Phenolic acids	Phenolic acids	3	9	13909.2	140791	110526	52484	21700.4	58426.2
1205	Rubusine	Alkaloids	Alkaloids	1	120969	165773	5.7563e+06	2.52744e+07	54051.9	48126.1	169003
1206	Rudicoumarin C malonyl glucoside	Lignans and Coumarins	Coumarins	3	75374.5	53408.1	139718	175558	187302	49471	150269
1207	Rutaevin acetate	Steroids	Steroid	3	103778	78753.1	477310	1.18659e+06	61661.9	168221	1.27878e+06
1208	Saikolignanoside A	Lignans and Coumarins	Lignans	3	143885	9	638064	189775	236601	7807.34	314045
1209	saikolignanoside D	Lignans and Coumarins	Lignans	3	685911	24090	3.3262e+06	429933	867205	13844.6	869397
1210	Salicylacyl Glucuronide	Others	Others	2	32886.3	7588.49	24034.7	8720.31	31690.8	6340.75	15597.3
1211	Salicylic acid-2-O-glucoside	Phenolic acids	Phenolic acids	3	1.90611e+06	220461	1.80408e+06	2.30029e+06	2.72177e+06	343345	2.51602e+06
1212	Salidroside	Phenolic acids	Phenolic acids	2	1.31745e+06	454871	1.43691e+06	414946	2.33414e+06	570259	1.62218e+06
1213	Salvianolic Acid D	Phenolic acids	Phenolic acids	1	1.49101e+07	1.3004e+06	7.92893e+06	248076	1.51141e+07	1.15401e+06	8.05398e+06
1214	Santin	Flavonoids	Flavones	2	3.09923e+06	56137.6	140335	23801	5.17988e+06	45155.4	193147
1215	saucerneol G	Lignans and Coumarins	Lignans	2	494838	9	7850.11	2201.33	429033	1400.79	8277.09
1216	saucerneol K	Lignans and Coumarins	Lignans	2	515832	3187.78	8652.86	1781.09	385006	9	7549.03
1217	Scaposin 5-[6''-(3-Hydroxy-3-Methylglutaryl)Glucoside]	Flavonoids	Flavones	1	1.78337e+06	21496.3	53124.5	9720.61	2.26615e+06	13414.4	69136.3
1218	Scaposin 5-[6''-(3-Hydroxy-3-Methylglutaryl)Glucoside]Glucoside	Flavonoids	Flavones	1	328753	3372.73	2505	5005	430855	3519.19	10005
1219	Schumanniofioside A	Others	Chromone	1	1.53286e+06	339795	1.5309e+06	645114	1.26003e+06	548418	449701
1220	Scoparone	Lignans and Coumarins	Coumarins	1	976303	12604.4	13115.8	166287	831314	3835.29	52556.3
1221	Scopoletin-7-O-glucoside (Scopolin)	Lignans and Coumarins	Coumarins	1	1.23688e+06	363409	1.48833e+06	612284	958641	616319	438735
1222	Scutebarbolide C	Terpenoids	Ditepenoids	2	5336.93	5971.68	9384.92	11256.3	8614.71	12794	18158.9
1223	Scutevulin	Flavonoids	Flavones	1	3.65003e+07	299544	974613	264767	3.34118e+07	576964	1.4057e+06
1224	Secoisolariciresinol 4-O-glucoside	Lignans and Coumarins	Lignans	3	350156	88587	3.94107e+06	6.35223e+06	404021	79660.9	1.28509e+06
1225	Secoisolariciresinol diglucoside	Lignans and Coumarins	Lignans	3	143273	937369	653222	2.28114e+06	244444	1.07366e+06	727892
1226	Selagin	Flavonoids	Flavones	1	19247.2	5005	17505	68614.6	60005	9	20005
1227	Senkyunolide B	Others	Lactones	1	468817	485320	1.23153e+06	1.16282e+06	541168	375592	1.45932e+06
1228	Senkyunolide M	Others	Lactones	3	980904	1.13614e+06	2.65222e+06	2.65366e+06	1.19183e+06	940550	3.32099e+06
1229	Sesamin	Lignans and Coumarins	Lignans	2	1.96793e+07	179149	319034	63645.5	1.65637e+07	190705	259116
1230	Sexangularetin-3-O-glucoside-7-O-rhamnoside	Flavonoids	Flavonols	1	3.07404e+06	165005	918635	1.03972e+07	8.32159e+06	145005	1867505
1231	Shikonin	Quinones	Quinones	3	18285.4	33472.2	16348.8	15756.3	17754.2	38931.2	16029.9
1232	Sibiricol	Lignans and Coumarins	Coumarins	3	56918.3	9	9	9	66967.9	9	1936.4
1233	Sideretin (5,7,8-Trihydroxy-6-methoxycoumarin)	Lignans and Coumarins	Coumarins	2	501050	405922	2.30579e+06	212117	773115	384701	1.57775e+06
1234	Sieboldin	Flavonoids	Chalcones	3	48603.6	8066.22	14383.9	9	48616.8	9	16917.9
1235	Sinapic acid	Phenolic acids	Phenolic acids	2	316018	335458	1.08347e+06	138560	701943	287296	1.39455e+06
1236	Sinapinaldehyde	Phenolic acids	Phenolic acids	3	90699.2	40942.2	79407.5	62114.7	32472.2	30212.9	63174.6
1237	Sinapoylglucuronic acid	Phenolic acids	Phenolic acids	1	2.11825e+07	2.55032e+07	5.2889e+07	1.5608e+07	2.09989e+07	3.40546e+07	6.70354e+07
1238	Sinensetin (5,6,7,3',4'-pentamethoxyflavone)	Flavonoids	Flavones	1	6.56517e+06	76541.7	207115	40807	5.22922e+06	34187.4	256419
1239	Skimmin (7-Hydroxycoumarin-7-O-glucoside)	Lignans and Coumarins	Coumarins	3	135005	32667.7	196432	72157.2	109751	75956.2	242505
1240	Skullcapflavone II	Flavonoids	Flavones	1	1.50862e+07	1.2129e+06	2.48155e+06	686084	2.33092e+07	1.00316e+06	3.09624e+06
1241	sophorabioside	Flavonoids	Isoflavones	2	7.03121e+06	6285940	8390700	64144045	14617010	6.58061e+06	4.64303e+06
1242	Sophoraflavanone B	Flavonoids	Flavanones	3	19607.7	61298	52958.4	43789.3	22561.5	73973.6	46457.8
1243	Sophoricoside	Flavonoids	Isoflavones	3	110556	12505	20005	689152	158883	14146.7	28718.8
1244	Sorbifolin 5-[6''-(3-Hydroxy-3-Methylglutaryl)Glucoside]	Flavonoids	Flavones	1	6.62173e+06	994210	508669	974164	9.7241e+06	1.56647e+06	707240
1245	Sorbifolin 5-[6''-(3-Hydroxy-3-Methylglutaryl)Glucoside]Rhamnoside	Flavonoids	Flavones	1	640556	402732	294581	630477	558510	550891	310787
1246	Spermidine	Alkaloids	Alkaloids	3	37951.1	73074.9	80523.1	31664.6	40355.4	147854	65667.5
1247	Stearamide	Alkaloids	Alkaloids	1	212639	473217	131681	75195.2	276284	346634	435916
1248	Stigmast-5-en-3-ol (β-Sitosterol)	Steroids	Steroid	3	1.03128e+07	1.61423e+07	2.06772e+07	1.98708e+07	1.60852e+07	1.76108e+07	2.2855e+07
1249	Stilbostemin B	Phenolic acids	Phenolic acids	2	9	15765.9	42289.5	7507.46	16482.4	20091.1	44449.4
1250	Strictosidine	Alkaloids	Alkaloids	3	466919	237231	2.28514e+06	257426	631090	635662	2.60796e+06
1251	Suberenol	Lignans and Coumarins	Coumarins	2	9	24706.9	9	6226.03	9	27511.5	9
1252	Suberosin	Lignans and Coumarins	Coumarins	1	2.67253e+06	227518	284502	45846.6	4.77004e+06	141478	276096
1253	Sudachiin C	Flavonoids	Flavones	1	2.66205e+06	83529.7	80608.6	23000.5	6.64244e+06	57481.6	166868
1254	Sudachinoid A	Terpenoids	Ditepenoids	2	199788	119872	2.61413e+06	3.54577e+06	112980	217189	1.71521e+06
1255	Sudachitin	Flavonoids	Flavones	1	2.29462e+06	30593.1	67025.3	14638.8	4.03278e+06	15723.7	96461.9
1256	Sudachitin 5-[6''-(3-Hydroxy-3-Methylglutaryl)Glucoside]	Flavonoids	Flavones	3	2.66205e+06	83529.7	80608.6	23000.5	6.64244e+06	57481.6	166868
1257	Sudachitin 5-[6''-(3-Hydroxy-3-Methylglutaryl)Glucoside]Glucoside	Flavonoids	Flavones	2	9	5001	9	37505	9	5123.67	5005
1258	Swietenialide A	Terpenoids	Triterpene	2	1.08908e+06	13630.5	105056	79755.5	1.00244e+06	22270.7	41429.1
1259	Swietenialide D	Terpenoids	Triterpene	2	4.51528e+06	214140	177780	87136.3	5.31372e+06	216824	89244.3
1260	Synephrine; 4-[1-Hydroxy-2-(methylamino)ethyl]phenol	Alkaloids	Phenolamine	1	1.39417e+08	6.59584e+06	8.03834e+07	1.46104e+07	1.20431e+08	6.4197e+06	7.40364e+07
1261	Syringaldehyde; 4-Hydroxy-3,5-Dimethoxybenzaldehyde	Phenolic acids	Phenolic acids	3	23970.3	191015	60209.3	12505	28061.8	69048.8	97324.1
1262	Syringaresinol-4'-O-(6''-acetyl)glucoside	Lignans and Coumarins	Lignans	3	205339	15418.7	471978	12328.3	189462	17217.7	519293
1263	Syringaresinol-4'-O-glucoside; Acanthoside B	Lignans and Coumarins	Lignans	3	225248	90005	772256	108883	403539	33954.1	3.76605e+06
1264	Syringetin	Flavonoids	Flavonols	2	2.78703e+06	46006.2	69137.3	15336.8	1.17999e+07	75584.5	153140
1265	Syringetin-3-O-glucoside	Flavonoids	Flavonols	3	368694	8790.78	36367.4	347338	283344	15005	20712.9
1266	Syringetin-3-O-rutinoside-7-O-glucoside	Flavonoids	Flavonols	3	9067.03	9	10005	107924	11102.5	9	4228.38
1267	Syringetin-7-O-glucoside	Flavonoids	Flavonols	2	2.33611e+06	111664	430005	25492970	4.80394e+06	15005	209946
1268	Syringic acid-4-O-(6''-feruloyl)glucoside	Phenolic acids	Phenolic acids	3	74049.8	8684.19	15855.2	7910.3	46369.3	6130.46	17038.2
1269	Syringoylcaffeoylquinic acid-D-glucose	Phenolic acids	Phenolic acids	1	259105	30582.8	29600.1	3707.93	314112	35053.6	8470.9
1270	Syringoyl-D-Glucose	Phenolic acids	Phenolic acids	2	29515.8	7665.16	108785	275852	74188	15508.8	82747.5
1271	Tachioside	Phenolic acids	Phenolic acids	1	621306	43391.2	731338	593416	522949	25637.8	497988
1272	Tamarixetin-3-O-(6''-malonyl)glucoside	Flavonoids	Flavonols	1	105916	44650.3	107367	6.96098e+06	645522	14997.5	57408.4
1273	Tamarixetin-3-O-glucoside (Tamarixin)	Flavonoids	Flavonols	2	145010	9	9	99398.5	9	19359.9	9
1274	Tamarixetin-3-O-glucoside-7-O-rhamnoside	Flavonoids	Flavonols	3	3.35852e+06	9	1535005	1.13731e+07	1.11865e+07	90005	1100005
1275	Tamarixetin-3-O-rutinoside	Flavonoids	Flavonols	2	80469.5	626295	210994	59951.8	79537.3	488273	312910
1276	Tambulin	Flavonoids	Flavones	3	1.15187e+07	146936	425852	87725.5	1.20746e+07	79483.6	458786
1277	Tangeretin (4',5,6,7,8-Pentamethoxyflavone)	Flavonoids	Flavones	1	7.49731e+06	158349	374295	115656	7.25455e+06	78602.1	419966
1278	Taxifolin-3'-O-glucoside	Flavonoids	Flavanonols	2	57765.9	89033.1	643930	375707	133692	114189	934570
1279	Tectorigenin	Flavonoids	Isoflavones	2	3.45134e+07	314509	1.36148e+06	157420	4.31328e+07	320789	1.06645e+06
1280	Tenaxin I	Flavonoids	Flavones	2	4.97418e+07	1.15924e+06	2.39333e+06	532958	6.10974e+07	827913	3.04673e+06
1281	teupolin VIII	Terpenoids	Ditepenoids	2	3.72541e+06	38257.7	54501	17153.5	4.73539e+06	28038.7	90473.8
1282	Thunberginol B	Lignans and Coumarins	Coumarins	1	137792	35005	199656	9	645005	48899.5	324427
1283	Thunberginol G 3'-Glucoside	Lignans and Coumarins	Coumarins	2	3333310	1955005	9.88912e+06	557505	3235230	4115340	1.58318e+07
1284	Thymonin	Flavonoids	Flavones	1	5.47171e+06	70786.2	151319	43705	1.89511e+07	82606.7	332549
1285	Toddanin	Lignans and Coumarins	Coumarins	2	27505	6412.91	7505	9	60005	12505	12505
1286	Toddanone	Lignans and Coumarins	Coumarins	3	1.01702e+06	27765	33528.9	7892.93	994223	6911.96	35423
1287	Trachelogenin	Lignans and Coumarins	Lignans	2	61660.8	9	9	9	199440	6103.47	8674.99
1288	Trans-5-O-(p-Coumaroyl)shikimate	Phenolic acids	Phenolic acids	3	158368	60517.7	207505	29729.5	337505	33273.9	76587.2
1289	trans-Trimethoxyresveratrol	Others	Stilbene	2	58727.6	10358.5	6954.73	7811.84	64839.3	6183.94	11454.6
1290	Tricalysioside O	Terpenoids	Ditepenoids	2	17597.7	4987.37	72138.5	36559.2	25804.5	7043.3	68596.4
1291	Tricetin (5,7,3',4',5'-Pentahydroxyflavone)	Flavonoids	Flavones	2	53189.1	37445	72782.7	8409.39	55934.1	86209.2	38832
1292	Tricetin-5-O-(6''-malonyl)glucoside	Flavonoids	Flavones	3	152589	84360.7	604082	9	302969	149451	590968
1293	Tricin-4'-O-(syringyl alcohol)ether-5-O-glucoside	Flavonoids	Flavones	2	152505	9	7505	27798.7	95005	873.711	5005
1294	Tricin-4'-O-(syringyl alcohol)ether-7-O-glucoside	Flavonoids	Flavones	2	152908	9	15484.5	15071.6	111980	7505	19655.2
1295	Tricin-4'-O-eudesmic acid	Flavonoids	Flavones	2	31317.2	1921.57	90306.5	135830	23974.7	9	76713.1
1296	Tricin-4'-O-glucoside	Flavonoids	Flavones	3	7.86309e+06	134346	183389	96478.9	1.12544e+07	240047	411935
1297	Tricin-5,7-O-diglucoside	Flavonoids	Flavones	2	880005	9638.67	17505	15005	500438	15005	5005
1298	Tricin-5-O-Glucoside	Flavonoids	Flavones	3	114699	44228.9	216384	9246.42	180310	42284.9	151713
1299	Tricin-7-O-(2''-O-glucosyl)glucoside	Flavonoids	Flavones	2	2.08001e+06	162505	47387.7	27505	3441795	108129	47505
1300	Tricin-7-O-(2''-Sinapoyl)glucoside	Flavonoids	Flavones	2	163617	9	9	9	462499	9	9
1301	Tricin-7-O-(6''-O-malonyl)glucoside	Flavonoids	Flavones	3	791262	47728.4	29505.4	38668	1.03763e+06	78530	51219.6
1302	Tricin-7-O-neohesperidoside	Flavonoids	Flavones	1	1.88095e+06	35116.3	26631.2	165993	1.84971e+06	50364.7	14893.3
1303	Tricin-7-O-saccharic acid	Flavonoids	Flavones	3	180535	9935.84	788652	208795	233759	5678.84	187180
1304	Trigonelline	Alkaloids	Pyridine alkaloids	1	3.84445e+06	1.17192e+06	7.13255e+06	659506	3.29693e+06	929813	7.74876e+06
1305	Troxerutin	Flavonoids	Flavones	2	9	57505	93425.2	7790.19	15581.2	8940.47	145005
1306	Tupichinol E	Flavonoids	Flavonols	1	6.26783e+06	104549	152635	34285.3	6.0068e+06	61513.3	143677
1307	Typhaneoside	Flavonoids	Flavones	3	311037	52505	365925	2.26754e+06	961688	16551.3	333882
1308	Umuhengerin 5-[6''-(3-Hydroxy-3-Methylglutaryl)Glucoside]Glucoside	Flavonoids	Flavones	1	9.25153e+06	66320.4	57686.1	13251.9	6.42436e+06	52229.6	74033.4
1309	Uncarine c	Alkaloids	Plumerane	3	1.90518e+07	3.31735e+06	1.56091e+07	383513	1.38835e+07	4.11558e+06	2.04811e+07
1310	Vanillic acid	Phenolic acids	Phenolic acids	3	110447	435007	277012	98779.4	49628.5	156862	256507
1311	Vanillin; 4-Hydroxy-3-Methoxybenzaldehyde	Phenolic acids	Phenolic acids	3	114894	734405	348260	59998.8	123837	376903	375187
1312	Vanillylamine	Alkaloids	Phenolamine	3	12197.9	4229.37	3013.76	9405.83	8743.79	6884.91	7459.22
1313	vasicinone	Alkaloids	Alkaloids	1	255305	25375.1	84206.1	69973.3	198511	27720.8	59828.4
1314	Vibsanin J	Terpenoids	Ditepenoids	2	18155.6	8100.26	6938.58	9460.6	8876.14	7398.76	7273.56
1315	Viscumneoside IV(Rhamnazin-3-O-(6''-hydroxymethylglutaryl)glucoside)	Flavonoids	Flavonols	2	4.80024e+06	361763	271560	91966.4	6.9235e+06	583224	354044
1316	vitelignin A	Lignans and Coumarins	Lignans	1	3.77282e+07	2.80023e+06	2.39715e+06	1.24447e+06	6.83841e+07	6.84538e+06	4.92461e+06
1317	Vitexilactone	Terpenoids	Ditepenoids	2	244721	77513.9	95654.2	110235	162367	89491.7	103403
1318	Vitexin-2''-O-galactoside	Flavonoids	Flavones	3	1.49029e+06	575839	874658	209806	1441483	687887	1.30821e+06
1319	Vitexin-2''-O-rhamnoside	Flavonoids	Flavones	1	6.84145e+06	24196.3	176524	11844.6	9.13654e+06	30180.8	122998
1320	Vitexin-2''-O-xyloside	Flavonoids	Flavones	1	9.828e+06	22505	770143	42353.8	1.06848e+07	37567.5	574798
1321	Vitexin-7-O-glucoside	Flavonoids	Flavones	1	367625	15769.5	42913.2	16431.8	492700	33046.6	57008.4
1322	Vnilloyltartaric acid	Phenolic acids	Phenolic acids	3	29561.5	9	23648.7	58599.4	126583	4354.32	51137.5
1323	Vomifoliol	Terpenoids	Monoterpenoids	1	9	9	9	253550	9	24741.2	9
1324	Walsuranolide	Terpenoids	Triterpene	2	2336.98	10100.8	119388	158982	9	22176.7	135866
1325	Xanthomicrol	Flavonoids	Flavones	1	2.23201e+06	8212.03	36740.1	2704.05	2.18763e+06	9	50166.5
1326	Xanthomicrol 5-[6''-(3-Hydroxy-3-Methylglutaryl)Glucoside]	Flavonoids	Flavones	1	3.52431e+06	63629.4	98014.7	15734.6	3.57665e+06	80330.4	83848.5
1327	Xylogranatin K	Terpenoids	Triterpene	2	53974.4	145501	3.05905e+06	4.54867e+06	59432.1	478747	3.24558e+06
1328	xylosyl Phellamurin	Flavonoids	Flavanonols	2	241191	9	331306	364905	395059	9	450863
1329	Yuanhuanin	Flavonoids	Flavones	3	30940240	282505	127505	307505	1.82407e+07	282505	224098
1330	Yuehgesin glucoside	Lignans and Coumarins	Coumarins	3	36884.8	2505	91432.5	50062.2	42742	9	63083.6
1331	Zarzissine	Alkaloids	Alkaloids	2	105943	79336.6	44953.3	63557.4	92651.8	39882.1	36112.2
1332	α-Hydroxycinnamic Acid	Phenolic acids	Phenolic acids	3	464968	1.17468e+06	2.35448e+06	351837	190022	352610	3.64531e+06
1333	β-Oxoacteoside	Phenolic acids	Phenolic acids	3	303403	698106	4.69457e+06	64539.8	420541	639432	5.74943e+06
