# Supplementary material for: Time-Resolved Secondary Metabolite Profiling of Seeded and Seedless Ougan at Commercial Harvest Maturity
Source: Curr Issues Mol Biol. 2026 Jun 5;48(6):596. doi: 10.3390/cimb48060596 (PMC13298043; doi:10.3390/cimb48060596)
Supplement: Supplementary file 1 [file cimb-48-00596-s001.zip › Table S2.xlsx]

## Sheet: Sheet1
	Table S2. Top 20 differentially accumulated metabolites (DAMs; top 10 increased and top 10 decreased) per pairwise comparison between seedless and seeded Ougan tissues at commercial harvest maturity. DAMs were ranked by absolute Log2 fold change (|Log2FC|). Fold change (FC) values represent the ratio of mean peak area (seedless/seeded); Log2FC values are the log2-transformed fold changes.
	NF_vs_SF				NM_vs_SM				NP_vs_SP
No.	Compounds	Fold_Change	Log2FC	Type	Compounds	Fold_Change	Log2FC	Type	Compounds	Fold_Change	Log2FC	Type
1	N-Sinapoylhydroxycoumarin	27349.4	14.7392	up	Isosaponarin(Isovitexin-4'-O-glucoside)	15278.3	13.8992	up	6-Hydroxykaempferol-3,6-O-Diglucoside	42171.3	15.364	up
2	Isorhamnetin-3-O-rutinoside (Narcissin)	24167.2	14.5608	up	7-Hydroxy-costol-malonyl glucoside	12071.2	13.5593	up	4-Hydroxybenzoic acid	25326.4	14.6284	up
3	Petunidin-3-O-(6''-O-p-Coumaroyl)glucoside	21667.2	14.4032	up	3,5-Dihydroxy-3',4'-diacetoxylstilbene-3-O-glucoside	11064.7	13.4337	up	Tamarixetin-3-O-glucoside (Tamarixin)	16112.2	13.9759	up
4	5,6,2',3',4',6'-Hexamethoxyflavone	14061.8	13.7795	up	Luteolin-8-C-glucoside (Orientin)	8333.89	13.0248	up	5-O-Feruloylquinic acid	13889.4	13.7617	up
5	ranunculin	12840.8	13.6484	up	Narciclasine 4-Glucopyranoside	6865.48	12.7451	up	3',5',5,7-Tetrahydroxy-4'-methoxyflavanone-3'-O-glucoside	11945	13.5441	up
6	5,6,7,3',-Tetramethyl-4'-hydroxyflavone glucoside	12500.6	13.6097	up	4,5,8-Trihydroxy-α-tetralone 5-O-D-[6'-O-(4''-acetoxylbenzoyl)]glucoside	3208.79	11.6478	up	Chrysoeriol-7-O-(2''-O-glucuronyl)glucoside	10002.5	13.2881	up
7	Quercetin-7-O-glucoside	5178.68	12.3384	up	Quercetin-3-O-sophoroside (Baimaside)	2777.34	11.4395	up	(Z)-3-Ethylidene-7-hydroxy-6-methoxyphthalide	9167.69	13.1623	up
8	Narciclasine 4-Glucopyranoside	4091.08	11.9983	up	Acetylpyrazine	2576.37	11.3311	up	6-hydroxycoumarin	8333.89	13.0248	up
9	5,7,4'-Trihydroxy-3,6,3',5'-Tetramethoxyflavone	3874.32	11.9197	up	Avicularin(Quercetin-3-O-α-L-arabinofuranoside)	2222.78	11.1181	up	1-O-p-Coumaroyl Galactonic Acid	7325.08	12.8386	up
10	Quercetin-7-O-(6''-malonyl)glucoside	3333.89	11.703	up	Amoenin	2222.78	11.1181	up	Deacetylnomilinic acid	4722.78	12.2054	up
11	Nagilactone C glucoside	6.10149e-05	-14.0005	down	Quercetin-3-O-galactoside (Hyperin)	7.2741e-06	-17.0688	down	Delphinidin-3-O-rutinoside-7-O-glucoside	1.36412e-06	-19.4836	down
12	3'-methoxyquercetin-3-O-L-rhamnosyl(1→2)-glucopyranoside	6.54522e-05	-13.8992	down	Kaempferol-3-O-(6''-malonyl)glucoside	1.17706e-05	-16.3745	down	5-hydroxy-6,7,8,3',4'-pentamethoxyflavone glucoside	3.66116e-05	-14.7373	down
13	Tamarixetin-3-O-glucoside-7-O-rhamnoside	9.99944e-05	-13.2878	down	Andrographidine A	1.3145e-05	-16.2151	down	ranunculin	4.57967e-05	-14.4144	down
14	Nitensoside B	9.99944e-05	-13.2878	down	Quercetin-7-O-glucoside	5.9998e-05	-14.0247	down	Isoorientin-7-O-glucoside	5.34296e-05	-14.192	down
15	4-Methoxy-5-(hydroxymethyl)-2H-1-benzopyran-2-one	0.000109933	-13.1511	down	Laricitrin-3-O-glucoside	9.34132e-05	-13.386	down	2-Methoxy-4-ethenylphenol	5.75392e-05	-14.0851	down
16	Galangin-7-O-glucoside	0.000224972	-12.118	down	Quercetin-4'-O-glucoside (Spiraeoside)	0.000114327	-13.0945	down	Narciclasine 4-Glucopyranoside	6.73023e-05	-13.859	down
17	Fraxetin (7,8-Dihydroxy-6-methoxycoumarin)	0.000242605	-12.0091	down	6-hydroxycoumarin	0.000211801	-12.205	down	Patuletin-3-O-gentiobioside	9.02647e-05	-13.4355	down
18	Peganetin	0.000269419	-11.8579	down	rhamnazin-3-O-β-D-(6′′-β-hydroxy-β-methylglutaryl)-β-D-glucoside-4′-O-β-D-glucoside	0.000232824	-12.0685	down	Rosmarinic acid-3'-O-glucoside	0.000171481	-12.5097	down
19	Laricitrin-3-O-glucoside	0.000323575	-11.5936	down	Naringenin-7-O-(6''-malonyl)glucoside	0.000324962	-11.5874	down	Isoorientin-7-O-(2''-rhamnosyl)glucoside	0.000174199	-12.487	down
20	6-hydroxycoumarin	0.000359928	-11.44	down	Chrysoeriol glucosyl xylosyl glucoside	0.000413345	-11.2404	down	Decursinol	0.000271126	-11.8488	down
